# Supplementary material for: Comparative secretome analysis reveals cross-talk between type III secretion system and flagella assembly in Pseudomonas plecoglossicida
Source: Heliyon. 2023 Dec 2;9(12):e22669. doi: 10.1016/j.heliyon.2023.e22669 (PMC10746435; doi:10.1016/j.heliyon.2023.e22669)
Supplement: Multimedia component 2 [file mmc2.xlsx]

## Sheet: WTvs△popBD12 Presence Absence
Uniprot ID	Protein Name	Gene Name	Function	ProteinGroup	FastaHeaders	Proteins	Peptides	RazorUniquePeptides	UniquePeptides	Coverage	MolWeight	LFQ intensity pp12-1	LFQ intensity pp12-2	LFQ intensity pp12-3	LFQ intensity BD12-1	LFQ intensity BD12-2	LFQ intensity BD12-3	GO annotations	KO(Name)	Pathways	Subcellular localization	Domain
S2KPG9	Translocation protein in type III secretion	L321_18432		S2KPG9	tr|S2KPG9|S2KPG9_9PSED Translocation protein in type III secretion OS=Pseudomonas plecoglossicida NB2011 OX=1330531 GN=L321_18432 PE=4 SV=1	1	7	7	7	80.3	14.97	878340000	1326500000	1102920000				GO:0009405(BP:pathogenesis)			Cytoplasmic
S2KHW1	Flagellar basal-body rod protein FlgC	flgC		S2KHW1;A0A2R7UPD5;A0A0B5K9F2;A0A495PBV4	tr|S2KHW1|S2KHW1_9PSED Flagellar basal-body rod protein FlgC OS=Pseudomonas plecoglossicida NB2011 OX=1330531 GN=flgC PE=3 SV=1;tr|A0A2R7UPD5|A0A2R7UPD5_9PSED Flagellar basal-body rod protein FlgC OS=Pseudomonas plecoglossicida OX=70775 GN=flgC PE=3 SV=1;t	4	7	7	7	90.5	15.911	558520000	741920000	650720000				GO:0071973(BP:bacterial-type flagellum-dependent cell motility);GO:0030694(CC:bacterial-type flagellum basal body, rod)	K02388(flgC)	ko02040(Flagellar assembly)	Extracellular	PF00460(Flagella basal body rod protein);PF06429(Flagellar basal body rod FlgEFG protein C-terminal)
A0A495PB16	L-ornithine N5-oxygenase	C7318_2793		A0A495PB16	tr|A0A495PB16|A0A495PB16_9PSED L-ornithine N5-oxygenase OS=Pseudomonas plecoglossicida OX=70775 GN=C7318_2793 PE=4 SV=1	1	2	2	2	4.7	50.029	514280000	600440000	557860000							Cytoplasmic	PF13434(L-lysine 6-monooxygenase (NADPH-requiring))
S2JVS9	DUF4150 domain-containing protein	L321_18287		S2JVS9	tr|S2JVS9|S2JVS9_9PSED DUF4150 domain-containing protein OS=Pseudomonas plecoglossicida NB2011 OX=1330531 GN=L321_18287 PE=4 SV=1	1	6	6	6	94.1	13.586	436160000	429780000	433470000							Extracellular;Periplasmic	PF13665(Domain of unknown function (DUF4150))
S2K3N5	Anti-sigma-28 factor	L321_13506		S2K3N5	tr|S2K3N5|S2K3N5_9PSED Anti-sigma-28 factor OS=Pseudomonas plecoglossicida NB2011 OX=1330531 GN=L321_13506 PE=3 SV=1	1	4	4	4	62.4	9.888	330240000	332530000	331885000				GO:0045892(BP:negative regulation of transcription, DNA-templated)			Cytoplasmic	PF04316(Anti-sigma-28 factor, FlgM)
A0A495PGE3	DNA recombination protein RmuC	C7318_4817		A0A495PGE3;S2K5X6;A0A2R7UER4;A0A2A3M7K4;A0A0B5KLT2	tr|A0A495PGE3|A0A495PGE3_9PSED DNA recombination protein RmuC OS=Pseudomonas plecoglossicida OX=70775 GN=C7318_4817 PE=3 SV=1;tr|S2K5X6|S2K5X6_9PSED Uncharacterized protein OS=Pseudomonas plecoglossicida NB2011 OX=1330531 GN=L321_02832 PE=3 SV=1;tr|A0A2R7U	5	6	6	6	15.4	55.598	312140000	140680000	226910000				GO:0016021(CC:integral component of membrane)			OuterMembrane	PF02646(RmuC family)
A0A2R7UGY0	LPS-assembly protein LptD	lptD	FUNCTION: Together with LptE, is involved in the assembly of lipopolysaccharide (LPS) at the surface of the outer membrane. {ECO:0000256|HAMAP-Rule:MF_01411, ECO:0000256|SAAS:SAAS00542435}.	A0A2R7UGY0	tr|A0A2R7UGY0|A0A2R7UGY0_9PSED LPS-assembly protein LptD OS=Pseudomonas plecoglossicida OX=70775 GN=lptD PE=3 SV=1	1	11	1	1	16	105.63	308210000	708750000	508980000				GO:0043165(BP:Gram-negative-bacterium-type cell outer membrane assembly);GO:0015920(BP:lipopolysaccharide transport);GO:0010033(BP:response to organic substance);GO:0009279(CC:cell outer membrane)			OuterMembrane	PF03968(OstA-like protein);PF04453(Organic solvent tolerance protein)
S2JZ38	Flagellar basal body rod protein FlgB	flgB	FUNCTION: Structural component of flagellum, the bacterial motility apparatus. Part of the rod structure of flagellar basal body. {ECO:0000256|PIRNR:PIRNR002889}.	S2JZ38;A0A0B5K6Z9;A0A495PF30;A0A2R7ULF1	tr|S2JZ38|S2JZ38_9PSED Flagellar basal body rod protein FlgB OS=Pseudomonas plecoglossicida NB2011 OX=1330531 GN=flgB PE=3 SV=1;tr|A0A0B5K6Z9|A0A0B5K6Z9_9PSED Flagellar basal body rod protein FlgB OS=Pseudomonas plecoglossicida OX=70775 GN=CMV24_06495 PE=3	4	4	4	4	40.4	14.933	294810000	563530000	429670000				GO:0071973(BP:bacterial-type flagellum-dependent cell motility);GO:0030694(CC:bacterial-type flagellum basal body, rod)	K02387(flgB)	ko02040(Flagellar assembly)	Extracellular	PF00460(Flagella basal body rod protein)
S2KRP7	Flagellar hook-basal body complex protein FliE	fliE		S2KRP7;A0A099N252;A0A495PBX1	tr|S2KRP7|S2KRP7_9PSED Flagellar hook-basal body complex protein FliE OS=Pseudomonas plecoglossicida NB2011 OX=1330531 GN=fliE PE=3 SV=1;tr|A0A099N252|A0A099N252_9PSED Flagellar hook-basal body complex protein FliE OS=Pseudomonas plecoglossicida OX=70775 G	3	6	6	6	80	11.832	275420000	425270000	350845000				GO:0071973(BP:bacterial-type flagellum-dependent cell motility);GO:0009425(CC:bacterial-type flagellum basal body);GO:0003774(MF:motor activity);GO:0005198(MF:structural molecule activity)	K02408(fliE)	ko02040(Flagellar assembly)	Periplasmic	PF02049(Flagellar hook-basal body complex protein FliE)
A0A2R7UHG9	Ubiquinol oxidase subunit 2	cyoA		A0A2R7UHG9	tr|A0A2R7UHG9|A0A2R7UHG9_9PSED Ubiquinol oxidase subunit 2 OS=Pseudomonas plecoglossicida OX=70775 GN=cyoA PE=3 SV=1	1	10	1	1	43.9	34.702	221740000	235430000	229085000				GO:0016021(CC:integral component of membrane);GO:0005886(CC:plasma membrane);GO:0070469(CC:respiratory chain);GO:0005507(MF:copper ion binding);GO:0008827(MF:cytochrome o ubiquinol oxidase activity);GO:0004129(MF:cytochrome-c oxidase activity)	K02297(cyoA)	ko00190(Oxidative phosphorylation)	InnerMembrane	PF00116(Cytochrome C oxidase subunit II, periplasmic domain);PF06481(COX Aromatic Rich Motif)
A0A495PK44	ATP-dependent zinc metalloprotease FtsH	ftsH	FUNCTION: Acts as a processive, ATP-dependent zinc metallopeptidase for both cytoplasmic and membrane proteins. Plays a role in the quality control of integral membrane proteins. {ECO:0000256|HAMAP-Rule:MF_01458}.	A0A495PK44	tr|A0A495PK44|A0A495PK44_9PSED ATP-dependent zinc metalloprotease FtsH OS=Pseudomonas plecoglossicida OX=70775 GN=ftsH PE=3 SV=1	1	21	1	1	38.3	69.722	216950000	226590000	222270000				GO:0030163(BP:protein catabolic process);GO:0016021(CC:integral component of membrane);GO:0005886(CC:plasma membrane);GO:0005524(MF:ATP binding);GO:0016887(MF:ATPase activity);GO:0004222(MF:metalloendopeptidase activity);GO:0008270(MF:zinc ion binding)			InnerMembrane	PF00004(ATPase family associated with various cellular activities (AAA));PF06480(FtsH Extracellular);PF01434(Peptidase family M41)
S2KS09	Flagellar hook-associated protein 1	L321_13621		S2KS09	tr|S2KS09|S2KS09_9PSED Flagellar hook-associated protein 1 OS=Pseudomonas plecoglossicida NB2011 OX=1330531 GN=L321_13621 PE=3 SV=1	1	7	7	7	25.9	48.383	100890000	95250000	98570000				GO:0044780(BP:bacterial-type flagellum assembly);GO:0009424(CC:bacterial-type flagellum hook);GO:0005198(MF:structural molecule activity)			OuterMembrane
S2K6A7	Peptidase_M15_3 domain-containing protein	L321_09549		S2K6A7;A0A2A3MAH3;A0A495P980;A0A2R7UN45	tr|S2K6A7|S2K6A7_9PSED Peptidase_M15_3 domain-containing protein OS=Pseudomonas plecoglossicida NB2011 OX=1330531 GN=L321_09549 PE=4 SV=1;tr|A0A2A3MAH3|A0A2A3MAH3_9PSED Peptidase M15 OS=Pseudomonas plecoglossicida OX=70775 GN=CMV24_02900 PE=4 SV=1;tr|A0A49	4	3	3	3	15.5	21.344	80877000	15206000	48541500							Periplasmic	PF08291(Peptidase M15)
S2K4A5	Uncharacterized protein	L321_14276		S2K4A5	tr|S2K4A5|S2K4A5_9PSED Uncharacterized protein OS=Pseudomonas plecoglossicida NB2011 OX=1330531 GN=L321_14276 PE=3 SV=1	1	1	1	1	2.8	62.79	67558000	85474000	77016000				GO:0016740(MF:transferase activity)			Periplasmic	PF03734(L,D-transpeptidase catalytic domain);PF01471(Putative peptidoglycan binding domain)
S2KL93	ATP-dependent RNA helicase RhlB	rhlB	FUNCTION: DEAD-box RNA helicase involved in RNA degradation. Has RNA-dependent ATPase activity and unwinds double-stranded RNA. {ECO:0000256|HAMAP-Rule:MF_00661, ECO:0000256|SAAS:SAAS00343150}.	S2KL93;A0A495PHE3;A0A2R7UIJ5;A0A099N3V1	tr|S2KL93|S2KL93_9PSED ATP-dependent RNA helicase RhlB OS=Pseudomonas plecoglossicida NB2011 OX=1330531 GN=rhlB PE=3 SV=1;tr|A0A495PHE3|A0A495PHE3_9PSED ATP-dependent RNA helicase RhlB OS=Pseudomonas plecoglossicida OX=70775 GN=rhlB PE=3 SV=1;tr|A0A2R7UIJ5	4	7	7	7	19.5	54.221	58723000	87221000	73472000				GO:0006401(BP:RNA catabolic process);GO:0005737(CC:cytoplasm);GO:0005524(MF:ATP binding);GO:0003723(MF:RNA binding);GO:0003724(MF:RNA helicase activity)	K03732(rhlB)	ko03018(RNA degradation)	Cytoplasmic	PF00271(Helicase conserved C-terminal domain);PF00270(DEAD/DEAH box helicase)
A0A2R7UJB7	OLD family endonuclease	DBB42_12895		A0A2R7UJB7	tr|A0A2R7UJB7|A0A2R7UJB7_9PSED OLD family endonuclease OS=Pseudomonas plecoglossicida OX=70775 GN=DBB42_12895 PE=4 SV=1	1	1	1	1	3.1	75.232	55201000	74569000	65385000				GO:0004519(MF:endonuclease activity)			Cytoplasmic	PF13175(AAA ATPase domain)
A0A2R7UMK5	Sugar ABC transporter substrate-binding protein (Fragment)	DBB42_05155		A0A2R7UMK5	tr|A0A2R7UMK5|A0A2R7UMK5_9PSED Sugar ABC transporter substrate-binding protein (Fragment) OS=Pseudomonas plecoglossicida OX=70775 GN=DBB42_05155 PE=4 SV=1	1	13	1	0	39.3	40.243	44207000	38750000	41978500					K17315(gtsA)	ko02010(ABC transporters)	Periplasmic
S2K9F8	CsbD family protein	L321_04415		S2K9F8	tr|S2K9F8|S2K9F8_9PSED CsbD family protein OS=Pseudomonas plecoglossicida NB2011 OX=1330531 GN=L321_04415 PE=3 SV=1	1	1	1	1	18.6	6.177	26734000	16627000	22180500							Periplasmic;Cytoplasmic	PF05532(CsbD-like)
S2KR72	Secretion protein HlyD family protein	L321_00070		S2KR72;A0A2R7USA7;A0A2A3M7G8;A0A099MXU6	tr|S2KR72|S2KR72_9PSED Secretion protein HlyD family protein OS=Pseudomonas plecoglossicida NB2011 OX=1330531 GN=L321_00070 PE=3 SV=1;tr|A0A2R7USA7|A0A2R7USA7_9PSED HlyD family secretion protein OS=Pseudomonas plecoglossicida OX=70775 GN=DBB42_00700 PE=3 S	4	2	2	2	7.7	38.68	22906000	11342000	17624000				GO:0016021(CC:integral component of membrane);GO:0022857(MF:transmembrane transporter activity)			OuterMembrane;Cytoplasmic	PF00529(HlyD membrane-fusion protein of T1SS);PF16576(Barrel-sandwich domain of CusB or HlyD membrane-fusion)
S2KNQ4	Polysaccharide export protein	L321_19767		S2KNQ4	tr|S2KNQ4|S2KNQ4_9PSED Polysaccharide export protein OS=Pseudomonas plecoglossicida NB2011 OX=1330531 GN=L321_19767 PE=4 SV=1	1	4	4	4	23.5	18.909	18707000	16024000	17865500				GO:0016020(CC:membrane);GO:0015159(MF:polysaccharide transmembrane transporter activity)	K01991(wza)	ko02026(Biofilm formation - Escherichia coli);ko02020(Two-component system)	Periplasmic	PF02563(Polysaccharide biosynthesis/export protein);PF10531(SLBB domain)
A0A495P8M4	Beta sliding clamp	C7318_0610	FUNCTION: Confers DNA tethering and processivity to DNA polymerases and other proteins. Acts as a clamp, forming a ring around DNA (a reaction catalyzed by the clamp-loading complex) which diffuses in an ATP-independent manner freely and bidirectionally along dsDNA. Initially characterized for its ability to contact the catalytic subunit of DNA polymerase III (Pol III), a complex, multichain enzy…	A0A495P8M4;A0A2R7UKF8;A0A099N831	tr|A0A495P8M4|A0A495P8M4_9PSED Beta sliding clamp OS=Pseudomonas plecoglossicida OX=70775 GN=C7318_0610 PE=3 SV=1;tr|A0A2R7UKF8|A0A2R7UKF8_9PSED Beta sliding clamp OS=Pseudomonas plecoglossicida OX=70775 GN=DBB42_08700 PE=3 SV=1;tr|A0A099N831|A0A099N831_9P	3	8	1	1	27.2	40.704	15458000	25621000	21039500				GO:0006260(BP:DNA replication);GO:0005737(CC:cytoplasm);GO:0009360(CC:DNA polymerase III complex);GO:0008408(MF:3'-5' exonuclease activity);GO:0003677(MF:DNA binding);GO:0003887(MF:DNA-directed DNA polymerase activity)	K02338(dnaN)	ko03430(Mismatch repair);ko03030(DNA replication);ko03440(Homologous recombination)	Cytoplasmic	PF02767(DNA polymerase III beta subunit, central domain);PF00712(DNA polymerase III beta subunit, N-terminal domain);PF02768(DNA polymerase III beta subunit, C-terminal domain)
S2K6D7	Uncharacterized protein	L321_09699		S2K6D7	tr|S2K6D7|S2K6D7_9PSED Uncharacterized protein OS=Pseudomonas plecoglossicida NB2011 OX=1330531 GN=L321_09699 PE=4 SV=1	1	2	2	2	40.3	7.0259	14115000	10693000	12904000							Periplasmic;Cytoplasmic
S2K199	Uncharacterized protein	L321_09769		S2K199	tr|S2K199|S2K199_9PSED Uncharacterized protein OS=Pseudomonas plecoglossicida NB2011 OX=1330531 GN=L321_09769 PE=4 SV=1	1	2	2	2	9	30.4	11590000	13897000	13243500							Cytoplasmic
S2K139	Putative peptide signal	L321_18517		S2K139	tr|S2K139|S2K139_9PSED Putative peptide signal OS=Pseudomonas plecoglossicida NB2011 OX=1330531 GN=L321_18517 PE=3 SV=1	1	10	10	10	25.6	56.366	9949600	4925400	7937500							OuterMembrane	PF04575(Protein of unknown function (DUF560))
S2JVU3	GPW_gp25 domain-containing protein	L321_18337		S2JVU3	tr|S2JVU3|S2JVU3_9PSED GPW_gp25 domain-containing protein OS=Pseudomonas plecoglossicida NB2011 OX=1330531 GN=L321_18337 PE=4 SV=1	1	3	3	3	27.3	15.601	9769400	8921600	9845500							Cytoplasmic	PF04965(Gene 25-like lysozyme)
S2KST9	Fis family transcriptional regulator	L321_12104		S2KST9	tr|S2KST9|S2KST9_9PSED Fis family transcriptional regulator OS=Pseudomonas plecoglossicida NB2011 OX=1330531 GN=L321_12104 PE=4 SV=1	1	2	2	2	13.9	19.169	9563300	9419200	9991250				GO:0003677(MF:DNA binding);GO:0000150(MF:recombinase activity)			Cytoplasmic	PF13560(Helix-turn-helix domain);PF02796(Helix-turn-helix domain of resolvase)
A0A495P7K7	LPS-assembly protein LptD	lptD	FUNCTION: Together with LptE, is involved in the assembly of lipopolysaccharide (LPS) at the surface of the outer membrane. {ECO:0000256|HAMAP-Rule:MF_01411, ECO:0000256|SAAS:SAAS00542435}.	A0A495P7K7	tr|A0A495P7K7|A0A495P7K7_9PSED LPS-assembly protein LptD OS=Pseudomonas plecoglossicida OX=70775 GN=lptD PE=3 SV=1	1	11	1	1	16	105.93	7513700	6192300	7353000				GO:0043165(BP:Gram-negative-bacterium-type cell outer membrane assembly);GO:0015920(BP:lipopolysaccharide transport);GO:0010033(BP:response to organic substance);GO:0009279(CC:cell outer membrane)			OuterMembrane	PF04453(Organic solvent tolerance protein);PF03968(OstA-like protein)
S2K3A6	DUF4398 domain-containing protein	L321_06916		S2K3A6;A0A2R7UQ92;A0A099MWK8	tr|S2K3A6|S2K3A6_9PSED DUF4398 domain-containing protein OS=Pseudomonas plecoglossicida NB2011 OX=1330531 GN=L321_06916 PE=4 SV=1;tr|A0A2R7UQ92|A0A2R7UQ92_9PSED DUF4398 domain-containing protein OS=Pseudomonas plecoglossicida OX=70775 GN=DBB42_07910 PE=4 S	3	1	1	1	7.3	14.758	5997600	3769900	5383750							Periplasmic	PF14346(Domain of unknown function (DUF4398))
S2KMA2	Ferritin Dps family protein	L321_22232		S2KMA2;A0A495P5Y5;A0A2R7UCM1;A0A2A3MC18;A0A0B5KEX8	tr|S2KMA2|S2KMA2_9PSED Ferritin Dps family protein OS=Pseudomonas plecoglossicida NB2011 OX=1330531 GN=L321_22232 PE=3 SV=1	5	8	8	8	63.1	20.001	4678600	5955000	5816800				GO:0006879(BP:cellular iron ion homeostasis);GO:0006826(BP:iron ion transport);GO:0005623(CC:cell);GO:0008199(MF:ferric iron binding)	K03594(bfr)	ko00860(Porphyrin metabolism)	Cytoplasmic	PF00210(Ferritin-like domain)
S2K122	(2Fe-2S)-binding domain-containing protein subunit	L321_10795		S2K122;A0A2R7UCV7;A0A099N3Z3	tr|S2K122|S2K122_9PSED (2Fe-2S)-binding domain-containing protein subunit OS=Pseudomonas plecoglossicida NB2011 OX=1330531 GN=L321_10795 PE=4 SV=1;tr|A0A2R7UCV7|A0A2R7UCV7_9PSED (2Fe-2S)-binding protein OS=Pseudomonas plecoglossicida OX=70775 GN=DBB42_2641	3	4	4	4	30.3	19.432				4175400	3574300	4374850	GO:0009055(MF:electron transfer activity);GO:0051536(MF:iron-sulfur cluster binding);GO:0046872(MF:metal ion binding)			Cytoplasmic	PF00111(2Fe-2S iron-sulfur cluster binding domain);PF01799([2Fe-2S] binding domain)
S2K1U3	16S rRNA m5C967 methyltransferase	L321_17372	FUNCTION: Specifically methylates the cytosine at position 967 (m5C967) of 16S rRNA. {ECO:0000256|SAAS:SAAS01079038}.	S2K1U3;A0A495P6L2;A0A2R7UPH5;A0A099N967	tr|S2K1U3|S2K1U3_9PSED 16S rRNA m5C967 methyltransferase OS=Pseudomonas plecoglossicida NB2011 OX=1330531 GN=L321_17372 PE=3 SV=1;tr|A0A495P6L2|A0A495P6L2_9PSED 16S rRNA m5C967 methyltransferase OS=Pseudomonas plecoglossicida OX=70775 GN=C7318_0649 PE=3 SV	4	7	7	7	20.4	47.422				4203800	6434600	5819200	GO:0006355(BP:regulation of transcription, DNA-templated);GO:0005737(CC:cytoplasm);GO:0003723(MF:RNA binding);GO:0008649(MF:rRNA methyltransferase activity)			Cytoplasmic	PF01189(16S rRNA methyltransferase RsmB/F);PF01029(NusB family)
S2KMM7	1-deoxy-D-xylulose 5-phosphate reductoisomerase	dxr	FUNCTION: Catalyzes the NADP-dependent rearrangement and reduction of 1-deoxy-D-xylulose-5-phosphate (DXP) to 2-C-methyl-D-erythritol 4-phosphate (MEP). {ECO:0000256|HAMAP-Rule:MF_00183, ECO:0000256|SAAS:SAAS00327577}.	S2KMM7;A0A2A3M9C7;A0A0B5K9K3;A0A495PJK7;A0A2R7UI43	tr|S2KMM7|S2KMM7_9PSED 1-deoxy-D-xylulose 5-phosphate reductoisomerase OS=Pseudomonas plecoglossicida NB2011 OX=1330531 GN=dxr PE=3 SV=1;tr|A0A2A3M9C7|A0A2A3M9C7_9PSED 1-deoxy-D-xylulose 5-phosphate reductoisomerase OS=Pseudomonas plecoglossicida OX=70775	5	7	7	7	23.5	42.354				9151600	12518000	11334800	GO:0019288(BP:isopentenyl diphosphate biosynthetic process, methylerythritol 4-phosphate pathway);GO:0016114(BP:terpenoid biosynthetic process);GO:0030604(MF:1-deoxy-D-xylulose-5-phosphate reductoisomerase activity);GO:0016853(MF:isomerase activity);GO:0046872(MF:metal ion binding);GO:0070402(MF:NADPH binding)	K00099(dxr)	ko00900(Terpenoid backbone biosynthesis)	Cytoplasmic	PF02670(1-deoxy-D-xylulose 5-phosphate reductoisomerase);PF13288(DXP reductoisomerase C-terminal domain);PF08436(1-deoxy-D-xylulose 5-phosphate reductoisomerase C-terminal)
S2K013	1-deoxy-D-xylulose-5-phosphate synthase	dxs	FUNCTION: Catalyzes the acyloin condensation reaction between C atoms 2 and 3 of pyruvate and glyceraldehyde 3-phosphate to yield 1-deoxy-D-xylulose-5-phosphate (DXP). {ECO:0000256|HAMAP-Rule:MF_00315, ECO:0000256|SAAS:SAAS01090567}.	S2K013;A0A2R7UF34;A0A495P6N3;A0A099MUQ7	tr|S2K013|S2K013_9PSED 1-deoxy-D-xylulose-5-phosphate synthase OS=Pseudomonas plecoglossicida NB2011 OX=1330531 GN=dxs PE=3 SV=1;tr|A0A2R7UF34|A0A2R7UF34_9PSED 1-deoxy-D-xylulose-5-phosphate synthase OS=Pseudomonas plecoglossicida OX=70775 GN=dxs PE=3 SV=1	4	14	14	14	31.1	68.249				70045000	25035000	48040000	GO:0052865(BP:1-deoxy-D-xylulose 5-phosphate biosynthetic process);GO:0016114(BP:terpenoid biosynthetic process);GO:0009228(BP:thiamine biosynthetic process);GO:0008661(MF:1-deoxy-D-xylulose-5-phosphate synthase activity);GO:0000287(MF:magnesium ion binding);GO:0030976(MF:thiamine pyrophosphate binding)	K01662(dxs)	ko00730(Thiamine metabolism);ko00900(Terpenoid backbone biosynthesis)	Cytoplasmic	PF02780(Transketolase, C-terminal domain);PF13292(1-deoxy-D-xylulose-5-phosphate synthase);PF02779(Transketolase, pyrimidine binding domain)
A0A099N7H7	23S rRNA (guanosine-2-O-)-methyltransferase RlmB	rlmB	FUNCTION: Specifically methylates the ribose of guanosine 2251 in 23S rRNA. {ECO:0000256|HAMAP-Rule:MF_01887}.	A0A099N7H7;S2JYI0;A0A2R7UI22;A0A495P428	tr|A0A099N7H7|A0A099N7H7_9PSED 23S rRNA (guanosine-2-O-)-methyltransferase RlmB OS=Pseudomonas plecoglossicida OX=70775 GN=rlmB PE=3 SV=1;tr|S2JYI0|S2JYI0_9PSED 23S rRNA (guanosine-2-O-)-methyltransferase RlmB OS=Pseudomonas plecoglossicida NB2011 OX=133	4	7	7	7	37.9	26.901				22441000	26555000	24998000	GO:0005737(CC:cytoplasm);GO:0003723(MF:RNA binding);GO:0070039(MF:rRNA (guanosine-2'-O-)-methyltransferase activity)			Cytoplasmic	PF08032(RNA 2'-O ribose methyltransferase substrate binding);PF00588(SpoU rRNA Methylase family)
S2K0P0	2-amino-4-hydroxy-6-hydroxymethyldihydropteridine pyrophosphokinase	L321_11575		S2K0P0;A0A495P8B2;A0A2R7ULL3;A0A0B5KPA3	tr|S2K0P0|S2K0P0_9PSED 2-amino-4-hydroxy-6-hydroxymethyldihydropteridine pyrophosphokinase OS=Pseudomonas plecoglossicida NB2011 OX=1330531 GN=L321_11575 PE=3 SV=1	4	3	3	3	21.3	18.578				3591700	8770300	6681000	GO:0009396(BP:folic acid-containing compound biosynthetic process);GO:0003848(MF:2-amino-4-hydroxy-6-hydroxymethyldihydropteridine diphosphokinase activity);GO:0016301(MF:kinase activity)	K00950(folK)	ko00790(Folate biosynthesis);ko01240(Biosynthesis of cofactors)	Cytoplasmic	PF01288(7,8-dihydro-6-hydroxymethylpterin-pyrophosphokinase (HPPK))
S2JVJ8	2-dehydropantoate 2-reductase	L321_17967	FUNCTION: Catalyzes the NADPH-dependent reduction of ketopantoate into pantoic acid. {ECO:0000256|RuleBase:RU362068}.	S2JVJ8;A0A495PEV4;A0A2R7ULB8;A0A0B5K7N4	tr|S2JVJ8|S2JVJ8_9PSED 2-dehydropantoate 2-reductase OS=Pseudomonas plecoglossicida NB2011 OX=1330531 GN=L321_17967 PE=3 SV=1	4	5	5	5	19.4	33.48				11734000	15879000	14306500	GO:0015940(BP:pantothenate biosynthetic process);GO:0008677(MF:2-dehydropantoate 2-reductase activity)	K00077(panE)	ko00770(Pantothenate and CoA biosynthesis);ko01240(Biosynthesis of cofactors)	Cytoplasmic	PF02558(Ketopantoate reductase PanE/ApbA);PF08546(Ketopantoate reductase PanE/ApbA C terminal)
S2JY41	2-hydroxy-3-oxopropionate reductase	L321_14591		S2JY41;A0A2R7ULQ6;A0A099N465;A0A495PB04	tr|S2JY41|S2JY41_9PSED 2-hydroxy-3-oxopropionate reductase OS=Pseudomonas plecoglossicida NB2011 OX=1330531 GN=L321_14591 PE=4 SV=1;tr|A0A2R7ULQ6|A0A2R7ULQ6_9PSED 2-hydroxy-3-oxopropionate reductase OS=Pseudomonas plecoglossicida OX=70775 GN=DBB42_10665 PE	4	9	9	6	42.6	30.75				20663000	20887000	21275000	GO:0046487(BP:glyoxylate metabolic process);GO:0008679(MF:2-hydroxy-3-oxopropionate reductase activity);GO:0051287(MF:NAD binding);GO:0050661(MF:NADP binding)	K00042(garR)	ko00630(Glyoxylate and dicarboxylate metabolism)	Periplasmic	PF03446(NAD binding domain of 6-phosphogluconate dehydrogenase);PF14833(NAD-binding of NADP-dependent 3-hydroxyisobutyrate dehydrogenase)
S2JV82	2-hydroxychromene-2-carboxylate isomerase	L321_20872		S2JV82	tr|S2JV82|S2JV82_9PSED 2-hydroxychromene-2-carboxylate isomerase OS=Pseudomonas plecoglossicida NB2011 OX=1330531 GN=L321_20872 PE=3 SV=1	1	2	2	2	12.4	21.863				2096100	1983800	2539950	GO:0018845(MF:2-hydroxychromene-2-carboxylate isomerase activity);GO:0015035(MF:protein disulfide oxidoreductase activity)			Cytoplasmic	PF01323(DSBA-like thioredoxin domain)
S2KF65	2-methylcitrate dehydratase	prpD		S2KF65;A0A495PEV2;A0A2R7ULF6;A0A099MZK6	tr|S2KF65|S2KF65_9PSED 2-methylcitrate dehydratase OS=Pseudomonas plecoglossicida NB2011 OX=1330531 GN=prpD PE=3 SV=1	4	10	10	10	28.5	54.87				8996100	8768900	9382500	GO:0019629(BP:propionate catabolic process, 2-methylcitrate cycle);GO:0051537(MF:2 iron, 2 sulfur cluster binding);GO:0047547(MF:2-methylcitrate dehydratase activity)	K01720(prpD)	ko00640(Propanoate metabolism)	Cytoplasmic	PF03972(MmgE/PrpD family)
S2K3I7	2-octaprenyl-3-methyl-6-methoxy-1,4-benzoquinol hydroxylase	L321_07317		S2K3I7	tr|S2K3I7|S2K3I7_9PSED 2-octaprenyl-3-methyl-6-methoxy-1,4-benzoquinol hydroxylase OS=Pseudomonas plecoglossicida NB2011 OX=1330531 GN=L321_07317 PE=3 SV=1	1	11	11	6	30.2	44.726				14080000	9744800	12412400	GO:0006744(BP:ubiquinone biosynthetic process);GO:0071949(MF:FAD binding);GO:0016709(MF:oxidoreductase activity, acting on paired donors, with incorporation or reduction of molecular oxygen, NAD(P)H as one donor, and incorporation of one atom of oxygen)	K18800(ubiI)	ko00130(Ubiquinone and other terpenoid-quinone biosynthesis);ko01240(Biosynthesis of cofactors)	Cytoplasmic	PF01494(FAD binding domain)
S2JYC7	2-oxoisovalerate dehydrogenase subunit alpha	L321_15091		S2JYC7;A0A495PF13;A0A2R7UE61;A0A0B5JW03	tr|S2JYC7|S2JYC7_9PSED 2-oxoisovalerate dehydrogenase subunit alpha OS=Pseudomonas plecoglossicida NB2011 OX=1330531 GN=L321_15091 PE=3 SV=1;tr|A0A495PF13|A0A495PF13_9PSED 2-oxoisovalerate dehydrogenase subunit alpha OS=Pseudomonas plecoglossicida OX=70775	4	5	5	5	17.8	45.187				8257500	8069800	8663650	GO:0016624(MF:oxidoreductase activity, acting on the aldehyde or oxo group of donors, disulfide as acceptor)	K00166(BCKDHA)	ko00640(Propanoate metabolism);ko00280(Valine, leucine and isoleucine degradation)	Cytoplasmic	PF12573(2-oxoisovalerate dehydrogenase E1 alpha subunit N terminal);PF00676(Dehydrogenase E1 component)
S2JYL1	3,5-cyclic adenosine monophosphate phosphodiesterase CpdA	cpdA	FUNCTION: Hydrolyzes cAMP to 5'-AMP. Plays an important regulatory role in modulating the intracellular concentration of cAMP, thereby influencing cAMP-dependent processes. {ECO:0000256|HAMAP-Rule:MF_00905}.	S2JYL1;A0A099N506	tr|S2JYL1|S2JYL1_9PSED 3,5-cyclic adenosine monophosphate phosphodiesterase CpdA OS=Pseudomonas plecoglossicida NB2011 OX=1330531 GN=cpdA PE=3 SV=1	2	3	3	3	9	29.373				7204300	24244000	16224150	GO:0004115(MF:3',5'-cyclic-AMP phosphodiesterase activity);GO:0046872(MF:metal ion binding);GO:0000166(MF:nucleotide binding)	K03651(cpdA)	ko00230(Purine metabolism);ko02025(Biofilm formation - Pseudomonas aeruginosa)	Cytoplasmic	PF00149(Calcineurin-like phosphoesterase)
S2JZX3	3-demethoxyubiquinol 3-hydroxylase	coq7	FUNCTION: Catalyzes the hydroxylation of 2-nonaprenyl-3-methyl-6-methoxy-1,4-benzoquinol during ubiquinone biosynthesis. {ECO:0000256|HAMAP-Rule:MF_01658, ECO:0000256|SAAS:SAAS01218407}.	S2JZX3;A0A099MUN9	tr|S2JZX3|S2JZX3_9PSED 3-demethoxyubiquinol 3-hydroxylase OS=Pseudomonas plecoglossicida NB2011 OX=1330531 GN=coq7 PE=3 SV=1;tr|A0A099MUN9|A0A099MUN9_9PSED 3-demethoxyubiquinol 3-hydroxylase OS=Pseudomonas plecoglossicida OX=70775 GN=coq7 PE=3 SV=1	2	7	7	4	47.9	23.895				9448800	16984000	13716400	GO:0006744(BP:ubiquinone biosynthetic process);GO:0005886(CC:plasma membrane);GO:0046872(MF:metal ion binding);GO:0004497(MF:monooxygenase activity)	K06134(COQ7)	ko00130(Ubiquinone and other terpenoid-quinone biosynthesis);ko01240(Biosynthesis of cofactors)	Cytoplasmic	PF03232(Ubiquinone biosynthesis protein COQ7)
S2JUH0	3-deoxy-D-manno-octulosonic acid transferase	L321_22552	FUNCTION: Involved in lipopolysaccharide (LPS) biosynthesis. Catalyzes the transfer of 3-deoxy-D-manno-octulosonate (Kdo) residue(s) from CMP-Kdo to lipid IV(A), the tetraacyldisaccharide-1,4'-bisphosphate precursor of lipid A. {ECO:0000256|RuleBase:RU365103}.	S2JUH0	tr|S2JUH0|S2JUH0_9PSED 3-deoxy-D-manno-octulosonic acid transferase OS=Pseudomonas plecoglossicida NB2011 OX=1330531 GN=L321_22552 PE=3 SV=1	1	2	2	2	6.1	46.653				2342400	2039700	2691050	GO:0009244(BP:lipopolysaccharide core region biosynthetic process);GO:0016021(CC:integral component of membrane);GO:0005886(CC:plasma membrane);GO:0043842(MF:Kdo transferase activity)	K02527(kdtA)	ko00540(Lipopolysaccharide biosynthesis)	InnerMembrane;Cytoplasmic	PF04413(3-Deoxy-D-manno-octulosonic-acid transferase (kdotransferase));PF00534(Glycosyl transferases group 1)
S2KMM2	3-hydroxyacyl-[acyl-carrier-protein] dehydratase FabZ	fabZ	FUNCTION: Involved in unsaturated fatty acids biosynthesis. Catalyzes the dehydration of short chain beta-hydroxyacyl-ACPs and long chain saturated and unsaturated beta-hydroxyacyl-ACPs. {ECO:0000256|HAMAP-Rule:MF_00406, ECO:0000256|SAAS:SAAS00371087}.	S2KMM2;A0A495PJ53;A0A099MWK2	tr|S2KMM2|S2KMM2_9PSED 3-hydroxyacyl-[acyl-carrier-protein] dehydratase FabZ OS=Pseudomonas plecoglossicida NB2011 OX=1330531 GN=fabZ PE=3 SV=1;tr|A0A495PJ53|A0A495PJ53_9PSED 3-hydroxyacyl-[acyl-carrier-protein] dehydratase FabZ OS=Pseudomonas plecoglossic	3	8	8	8	50	16.613				39736000	35697000	38216500	GO:0006633(BP:fatty acid biosynthetic process);GO:0009245(BP:lipid A biosynthetic process);GO:0005737(CC:cytoplasm);GO:0008659(MF:(3R)-hydroxymyristoyl-[acyl-carrier-protein] dehydratase activity);GO:0008693(MF:3-hydroxydecanoyl-[acyl-carrier-protein] dehydratase activity);GO:0047451(MF:3-hydroxyoctanoyl-[acyl-carrier-protein] dehydratase activity);GO:0004317(MF:3-hydroxypalmitoyl-[acyl-carrier-p…	K02372(fabZ)	ko00780(Biotin metabolism);ko00061(Fatty acid biosynthesis);ko01240(Biosynthesis of cofactors)	Cytoplasmic	PF07977(FabA-like domain)
S2K4R6	3-hydroxybutyryl-CoA dehydrogenase	L321_05462		S2K4R6	tr|S2K4R6|S2K4R6_9PSED 3-hydroxybutyryl-CoA dehydrogenase OS=Pseudomonas plecoglossicida NB2011 OX=1330531 GN=L321_05462 PE=4 SV=1	1	7	7	2	34	30.09				30159000	36085000	33622000	GO:0006631(BP:fatty acid metabolic process);GO:0003857(MF:3-hydroxyacyl-CoA dehydrogenase activity);GO:0070403(MF:NAD+ binding)	K00074(paaH)	ko00360(Phenylalanine metabolism);ko00650(Butanoate metabolism);ko00362(Benzoate degradation)	Cytoplasmic	PF00725(3-hydroxyacyl-CoA dehydrogenase, C-terminal domain);PF02737(3-hydroxyacyl-CoA dehydrogenase, NAD binding domain)
S2KN18	3-hydroxyisobutyrate dehydrogenase	L321_05994		S2KN18;A0A495PBR0;A0A2R7UCZ1;A0A2A3LWF5	tr|S2KN18|S2KN18_9PSED 3-hydroxyisobutyrate dehydrogenase OS=Pseudomonas plecoglossicida NB2011 OX=1330531 GN=L321_05994 PE=4 SV=1	4	14	14	14	62.2	30.397				34409000	62324000	48866500	GO:0051287(MF:NAD binding);GO:0050661(MF:NADP binding);GO:0016491(MF:oxidoreductase activity)	K00042(garR)	ko00630(Glyoxylate and dicarboxylate metabolism)	Periplasmic;InnerMembrane;Cytoplasmic	PF14833(NAD-binding of NADP-dependent 3-hydroxyisobutyrate dehydrogenase);PF03446(NAD binding domain of 6-phosphogluconate dehydrogenase)
S2JTE7	3-ketoacyl-(Acyl-carrier-protein) reductase	fabG		S2JTE7;A0A2R7UBS5;A0A0B5KB88;A0A495P6U7	tr|S2JTE7|S2JTE7_9PSED 3-ketoacyl-(Acyl-carrier-protein) reductase OS=Pseudomonas plecoglossicida NB2011 OX=1330531 GN=fabG PE=4 SV=1;tr|A0A2R7UBS5|A0A2R7UBS5_9PSED 3-oxoacyl-ACP reductase OS=Pseudomonas plecoglossicida OX=70775 GN=DBB42_23515 PE=4 SV=1;tr	4	10	10	10	31.1	47.068				22193000	21805000	22499000	GO:0102131(MF:3-oxo-glutaryl-[acp] methyl ester reductase activity);GO:0102132(MF:3-oxo-pimeloyl-[acp] methyl ester reductase activity);GO:0004316(MF:3-oxoacyl-[acyl-carrier-protein] reductase (NADPH) activity)	K00059(fabG)	ko00333(Prodigiosin biosynthesis);ko01240(Biosynthesis of cofactors);ko00780(Biotin metabolism);ko00061(Fatty acid biosynthesis)	Cytoplasmic	PF13561(Enoyl-(Acyl carrier protein) reductase)
S2K9S0	3-methyl-2-oxobutanoate hydroxymethyltransferase	panB	FUNCTION: Catalyzes the reversible reaction in which hydroxymethyl group from 5,10-methylenetetrahydrofolate is transferred onto alpha-ketoisovalerate to form ketopantoate. {ECO:0000256|HAMAP-Rule:MF_00156, ECO:0000256|SAAS:SAAS00843518}.	S2K9S0;A0A495PK22;A0A2R7UI13;A0A099N6X0	tr|S2K9S0|S2K9S0_9PSED 3-methyl-2-oxobutanoate hydroxymethyltransferase OS=Pseudomonas plecoglossicida NB2011 OX=1330531 GN=panB PE=3 SV=1	4	5	5	5	26.7	27.731				33333000	54672000	44502500	GO:0032259(BP:methylation);GO:0015940(BP:pantothenate biosynthetic process);GO:0005737(CC:cytoplasm);GO:0003864(MF:3-methyl-2-oxobutanoate hydroxymethyltransferase activity);GO:0046872(MF:metal ion binding);GO:0008168(MF:methyltransferase activity)	K00606(panB)	ko01240(Biosynthesis of cofactors);ko00770(Pantothenate and CoA biosynthesis)	Cytoplasmic	PF02548(Ketopantoate hydroxymethyltransferase)
S2KBF8	3-oxoacyl-[acyl-carrier-protein] synthase 2	L321_00907	FUNCTION: Catalyzes the condensation reaction of fatty acid synthesis by the addition to an acyl acceptor of two carbons from malonyl-ACP. {ECO:0000256|PIRNR:PIRNR000447}.	S2KBF8;A0A0B5KEZ4;A0A495PLN6;A0A2A3M707	tr|S2KBF8|S2KBF8_9PSED 3-oxoacyl-[acyl-carrier-protein] synthase 2 OS=Pseudomonas plecoglossicida NB2011 OX=1330531 GN=L321_00907 PE=3 SV=1;tr|A0A0B5KEZ4|A0A0B5KEZ4_9PSED 3-oxoacyl-[acyl-carrier-protein] synthase 2 OS=Pseudomonas plecoglossicida OX=70775 G	4	6	6	6	21.7	43.077				19104000	19352000	19728000	GO:0006633(BP:fatty acid biosynthetic process);GO:0033817(MF:beta-ketoacyl-acyl-carrier-protein synthase II activity)	K09458(fabF)	ko00780(Biotin metabolism);ko01240(Biosynthesis of cofactors);ko00061(Fatty acid biosynthesis)	Cytoplasmic	PF02801(Beta-ketoacyl synthase, C-terminal domain);PF00109(Beta-ketoacyl synthase, N-terminal domain)
S2JXX1	3-oxoadipate enol-lactonase	L321_24211		S2JXX1	tr|S2JXX1|S2JXX1_9PSED 3-oxoadipate enol-lactonase OS=Pseudomonas plecoglossicida NB2011 OX=1330531 GN=L321_24211 PE=4 SV=1	1	5	5	5	26.2	28.548				13057000	71137000	42597000	GO:0042952(BP:beta-ketoadipate pathway);GO:0047570(MF:3-oxoadipate enol-lactonase activity)	K01055(pcaD)	ko00362(Benzoate degradation)	Cytoplasmic	PF00561(alpha/beta hydrolase fold)
S2K304	4-hydroxy-3-methylbut-2-en-1-yl diphosphate synthase (flavodoxin)	ispG	FUNCTION: Converts 2C-methyl-D-erythritol 2,4-cyclodiphosphate (ME-2,4cPP) into 1-hydroxy-2-methyl-2-(E)-butenyl 4-diphosphate. {ECO:0000256|HAMAP-Rule:MF_00159, ECO:0000256|SAAS:SAAS00947916}.	S2K304;A0A495P9N3;A0A0B5KIT6;A0A2A3MA90	tr|S2K304|S2K304_9PSED 4-hydroxy-3-methylbut-2-en-1-yl diphosphate synthase (flavodoxin) OS=Pseudomonas plecoglossicida NB2011 OX=1330531 GN=ispG PE=3 SV=1;tr|A0A495P9N3|A0A495P9N3_9PSED 4-hydroxy-3-methylbut-2-en-1-yl diphosphate synthase (flavodoxin) OS=	4	17	17	17	58.3	39.702				308800000	214190000	261995000	GO:0019288(BP:isopentenyl diphosphate biosynthetic process, methylerythritol 4-phosphate pathway);GO:0016114(BP:terpenoid biosynthetic process);GO:0051539(MF:4 iron, 4 sulfur cluster binding);GO:0046429(MF:4-hydroxy-3-methylbut-2-en-1-yl diphosphate synthase activity);GO:0005506(MF:iron ion binding)	K03526(gcpE)	ko00900(Terpenoid backbone biosynthesis)	Cytoplasmic	PF04551(GcpE protein)
S2KKY7	4-hydroxy-3-methylbut-2-enyl diphosphate reductase	ispH	FUNCTION: Catalyzes the conversion of 1-hydroxy-2-methyl-2-(E)-butenyl 4-diphosphate (HMBPP) into a mixture of isopentenyl diphosphate (IPP) and dimethylallyl diphosphate (DMAPP). Acts in the terminal step of the DOXP/MEP pathway for isoprenoid precursor biosynthesis. {ECO:0000256|HAMAP-Rule:MF_00191, ECO:0000256|SAAS:SAAS01001098}.	S2KKY7;A0A495P6V3;A0A2R7UL75;A0A099MUW9	tr|S2KKY7|S2KKY7_9PSED 4-hydroxy-3-methylbut-2-enyl diphosphate reductase OS=Pseudomonas plecoglossicida NB2011 OX=1330531 GN=ispH PE=3 SV=1;tr|A0A495P6V3|A0A495P6V3_9PSED 4-hydroxy-3-methylbut-2-enyl diphosphate reductase OS=Pseudomonas plecoglossicida OX	4	10	10	10	38.1	34.63				36909000	47658000	42783500	GO:0050992(BP:dimethylallyl diphosphate biosynthetic process);GO:0019288(BP:isopentenyl diphosphate biosynthetic process, methylerythritol 4-phosphate pathway);GO:0016114(BP:terpenoid biosynthetic process);GO:0051539(MF:4 iron, 4 sulfur cluster binding);GO:0051745(MF:4-hydroxy-3-methylbut-2-en-1-yl diphosphate reductase activity);GO:0046872(MF:metal ion binding)	K03527(ispH)	ko00900(Terpenoid backbone biosynthesis)	Cytoplasmic	PF02401(LytB protein)
A0A2R7UHR5	4-hydroxy-tetrahydrodipicolinate reductase	dapB	FUNCTION: Catalyzes the conversion of 4-hydroxy-tetrahydrodipicolinate (HTPA) to tetrahydrodipicolinate. {ECO:0000256|HAMAP-Rule:MF_00102, ECO:0000256|SAAS:SAAS01081415}.	A0A2R7UHR5;A0A099N625	tr|A0A2R7UHR5|A0A2R7UHR5_9PSED 4-hydroxy-tetrahydrodipicolinate reductase OS=Pseudomonas plecoglossicida OX=70775 GN=dapB PE=3 SV=1;tr|A0A099N625|A0A099N625_9PSED 4-hydroxy-tetrahydrodipicolinate reductase OS=Pseudomonas plecoglossicida OX=70775 GN=dapB PE	2	3	1	1	15.7	28.522				6889100	4675000	6282050	GO:0019877(BP:diaminopimelate biosynthetic process);GO:0009089(BP:lysine biosynthetic process via diaminopimelate);GO:0005737(CC:cytoplasm);GO:0008839(MF:4-hydroxy-tetrahydrodipicolinate reductase);GO:0051287(MF:NAD binding);GO:0050661(MF:NADP binding);GO:0016726(MF:oxidoreductase activity, acting on CH or CH2 groups, NAD or NADP as acceptor)	K00215(dapB)	ko00300(Lysine biosynthesis);ko00261(Monobactam biosynthesis)	Cytoplasmic	PF01113(Dihydrodipicolinate reductase, N-terminus);PF05173(Dihydrodipicolinate reductase, C-terminus)
S2KT67	4-hydroxythreonine-4-phosphate dehydrogenase	pdxA	FUNCTION: Catalyzes the NAD(P)-dependent oxidation of 4-(phosphooxy)-L-threonine (HTP) into 2-amino-3-oxo-4-(phosphooxy)butyric acid which spontaneously decarboxylates to form 3-amino-2-oxopropyl phosphate (AHAP). {ECO:0000256|HAMAP-Rule:MF_00536, ECO:0000256|SAAS:SAAS01062167}.	S2KT67;A0A495P8F0;A0A2R7UFV6;A0A0B5KP92	tr|S2KT67|S2KT67_9PSED 4-hydroxythreonine-4-phosphate dehydrogenase OS=Pseudomonas plecoglossicida NB2011 OX=1330531 GN=pdxA PE=3 SV=1;tr|A0A495P8F0|A0A495P8F0_9PSED 4-hydroxythreonine-4-phosphate dehydrogenase OS=Pseudomonas plecoglossicida OX=70775 GN=pd	4	7	7	7	28.3	35.033				6417600	6672700	7045150	GO:0042823(BP:pyridoxal phosphate biosynthetic process);GO:0008615(BP:pyridoxine biosynthetic process);GO:0005737(CC:cytoplasm);GO:0050570(MF:4-hydroxythreonine-4-phosphate dehydrogenase activity);GO:0050897(MF:cobalt ion binding);GO:0000287(MF:magnesium ion binding);GO:0051287(MF:NAD binding);GO:0008270(MF:zinc ion binding)	K00097(pdxA)	ko00750(Vitamin B6 metabolism);ko01240(Biosynthesis of cofactors)	Cytoplasmic	PF04166(Pyridoxal phosphate biosynthetic protein PdxA)
S2KNN3	50S ribosomal protein L3 glutamine methyltransferase	prmB	FUNCTION: Specifically methylates the 50S ribosomal protein L3 on a specific glutamine residue. {ECO:0000256|HAMAP-Rule:MF_02125}.	S2KNN3;A0A2R7UJP7;A0A099MVC8;A0A495PG05	tr|S2KNN3|S2KNN3_9PSED 50S ribosomal protein L3 glutamine methyltransferase OS=Pseudomonas plecoglossicida NB2011 OX=1330531 GN=prmB PE=3 SV=1;tr|A0A2R7UJP7|A0A2R7UJP7_9PSED 50S ribosomal protein L3 glutamine methyltransferase OS=Pseudomonas plecoglossicid	4	4	4	4	12.3	34.224				18247000	15976000	17611500	GO:0018364(BP:peptidyl-glutamine methylation);GO:0003676(MF:nucleic acid binding);GO:0036009(MF:protein-glutamine N-methyltransferase activity);GO:0009007(MF:site-specific DNA-methyltransferase (adenine-specific) activity)			Cytoplasmic	PF05175(Methyltransferase small domain)
S2K9J8	5-carboxymethyl-2-hydroxymuconate isomerase	L321_04615		S2K9J8;A0A2R7UNY3;A0A0B5JVK0	tr|S2K9J8|S2K9J8_9PSED 5-carboxymethyl-2-hydroxymuconate isomerase OS=Pseudomonas plecoglossicida NB2011 OX=1330531 GN=L321_04615 PE=4 SV=1	3	5	5	5	38.1	13.801				13612000	61674000	38143000	GO:0019439(BP:aromatic compound catabolic process);GO:0008704(MF:5-carboxymethyl-2-hydroxymuconate delta-isomerase activity)	K01826(hpaF)	ko00350(Tyrosine metabolism)	Cytoplasmic	PF02962(5-carboxymethyl-2-hydroxymuconate isomerase)
S2K7S7	5-formyltetrahydrofolate cyclo-ligase	L321_07282		S2K7S7;A0A495P4M9;A0A2R7UPM4;A0A099N5L3	tr|S2K7S7|S2K7S7_9PSED 5-formyltetrahydrofolate cyclo-ligase OS=Pseudomonas plecoglossicida NB2011 OX=1330531 GN=L321_07282 PE=3 SV=1	4	3	3	3	21.8	23.588				3155900	1225700	2690800	GO:0030272(MF:5-formyltetrahydrofolate cyclo-ligase activity);GO:0005524(MF:ATP binding);GO:0046872(MF:metal ion binding)	K01934(MTHFS)	ko00670(One carbon pool by folate)	Periplasmic;InnerMembrane;Cytoplasmic	PF01812(5-formyltetrahydrofolate cyclo-ligase family)
S2JY30	5-hydroxyisourate hydrolase	L321_14516		S2JY30;A0A495PC49;A0A099N1Z3	tr|S2JY30|S2JY30_9PSED 5-hydroxyisourate hydrolase OS=Pseudomonas plecoglossicida NB2011 OX=1330531 GN=L321_14516 PE=3 SV=1;tr|A0A495PC49|A0A495PC49_9PSED 5-hydroxyisourate hydrolase OS=Pseudomonas plecoglossicida OX=70775 GN=C7318_2280 PE=3 SV=1;tr|A0A099	3	4	4	4	55.6	13.022				32858000	78879000	56368500	GO:0006144(BP:purine nucleobase metabolic process);GO:0033971(MF:hydroxyisourate hydrolase activity)	K07127(uraH)	ko00230(Purine metabolism)	Cytoplasmic	PF00576(HIUase/Transthyretin family)
S2K7J1	5-nucleotidase	L321_00557		S2K7J1	tr|S2K7J1|S2K7J1_9PSED 5-nucleotidase OS=Pseudomonas plecoglossicida NB2011 OX=1330531 GN=L321_00557 PE=4 SV=1	1	5	5	5	21	36.301				2949200	6965200	5457200	GO:0009117(BP:nucleotide metabolic process);GO:0005737(CC:cytoplasm);GO:0008253(MF:5'-nucleotidase activity);GO:0000287(MF:magnesium ion binding);GO:0000166(MF:nucleotide binding)	K01081(E3.1.3.5)	ko00760(Nicotinate and nicotinamide metabolism);ko00240(Pyrimidine metabolism);ko00230(Purine metabolism)	Cytoplasmic	PF06189(5'-nucleotidase)
S2KLE0	6-carboxy-5,6,7,8-tetrahydropterin synthase	L321_09300		S2KLE0;A0A099MWY4;A0A2R7UNM7;A0A495PI94	tr|S2KLE0|S2KLE0_9PSED 6-carboxy-5,6,7,8-tetrahydropterin synthase OS=Pseudomonas plecoglossicida NB2011 OX=1330531 GN=L321_09300 PE=3 SV=1;tr|A0A099MWY4|A0A099MWY4_9PSED 6-carboxy-5,6,7,8-tetrahydropterin synthase OS=Pseudomonas plecoglossicida OX=70775 G	4	5	5	5	67.8	13.517				20299000	15887000	18593000	GO:0008616(BP:queuosine biosynthetic process);GO:0070497(MF:6-carboxy-5,6,7,8-tetrahydropterin synthase activity);GO:0046872(MF:metal ion binding)	K01737(queD)	ko00790(Folate biosynthesis);ko01240(Biosynthesis of cofactors)	Cytoplasmic	PF01242(6-pyruvoyl tetrahydropterin synthase)
S2K7A4	7-methyl-GTP pyrophosphatase	L321_00942	FUNCTION: Nucleoside triphosphate pyrophosphatase that hydrolyzes 7-methyl-GTP (m(7)GTP). May have a dual role in cell division arrest and in preventing the incorporation of modified nucleotides into cellular nucleic acids. {ECO:0000256|HAMAP-Rule:MF_00528}.	S2K7A4;A0A495PI29;A0A2A3M6Y1;A0A0B5K3I6	tr|S2K7A4|S2K7A4_9PSED 7-methyl-GTP pyrophosphatase OS=Pseudomonas plecoglossicida NB2011 OX=1330531 GN=L321_00942 PE=3 SV=1	4	3	3	3	14.1	20.961				2842500	5202000	4522250	GO:0009117(BP:nucleotide metabolic process);GO:0005737(CC:cytoplasm);GO:0047429(MF:nucleoside-triphosphate diphosphatase activity)	K06287(yhdE)	ko00240(Pyrimidine metabolism)	Cytoplasmic	PF02545(Maf-like protein)
S2KX77	AAA ATPase	L321_04480		S2KX77;A0A099N5A9;A0A495P8T1	tr|S2KX77|S2KX77_9PSED AAA ATPase OS=Pseudomonas plecoglossicida NB2011 OX=1330531 GN=L321_04480 PE=4 SV=1;tr|A0A099N5A9|A0A099N5A9_9PSED AAA ATPase OS=Pseudomonas plecoglossicida OX=70775 GN=CMV24_05370 PE=4 SV=1;tr|A0A495P8T1|A0A495P8T1_9PSED MoxR-like A	3	14	14	14	56.9	32.242				54813000	77645000	66729000	GO:0005524(MF:ATP binding)			Cytoplasmic	PF00004(ATPase family associated with various cellular activities (AAA))
S2JXV6	AAA domain-containing protein	L321_24161		S2JXV6;A0A495PH57;A0A2R7UC41;A0A099N5U9	tr|S2JXV6|S2JXV6_9PSED AAA domain-containing protein OS=Pseudomonas plecoglossicida NB2011 OX=1330531 GN=L321_24161 PE=4 SV=1;tr|A0A495PH57|A0A495PH57_9PSED AAA domain-containing protein OS=Pseudomonas plecoglossicida OX=70775 GN=C7318_5089 PE=4 SV=1	4	9	9	9	24.8	52.362				10280000	18299000	14789500				Periplasmic;InnerMembrane;Cytoplasmic	PF05872(Bacterial protein of unknown function (DUF853))
S2KSI0	ABC transporter ATP-binding protein	L321_12749		S2KSI0;A0A495P6L3;A0A2R7UED9;A0A0B5KBH8	tr|S2KSI0|S2KSI0_9PSED ABC transporter ATP-binding protein OS=Pseudomonas plecoglossicida NB2011 OX=1330531 GN=L321_12749 PE=4 SV=1	4	5	5	5	24.6	25.856				16688000	13845000	15766500	GO:0005524(MF:ATP binding);GO:0016887(MF:ATPase activity)			Cytoplasmic	PF00005(ABC transporter)
S2KX49	ABC transporter ATP-binding protein/permease	L321_04305		S2KX49;A0A495PAZ9;A0A2R7UIR3;A0A0B5K122;S2JUP2;A0A495PE41;A0A2R7UNS7;A0A2A3M404;A0A0B5K6H9	tr|S2KX49|S2KX49_9PSED ABC transporter ATP-binding protein/permease OS=Pseudomonas plecoglossicida NB2011 OX=1330531 GN=L321_04305 PE=4 SV=1;tr|A0A495PAZ9|A0A495PAZ9_9PSED ATP-binding cassette subfamily B multidrug efflux pump OS=Pseudomonas plecoglossicid	9	12	12	12	24.4	67.776				2608000	4054400	3831200	GO:0016021(CC:integral component of membrane);GO:0005524(MF:ATP binding);GO:0016887(MF:ATPase activity);GO:0042626(MF:ATPase activity, coupled to transmembrane movement of substances)	K18893(vcaM)	ko02010(ABC transporters)	InnerMembrane	PF00664(ABC transporter transmembrane region);PF00005(ABC transporter)
S2JXN8	ABC transporter related protein	L321_16863		S2JXN8;A0A099N9Q4;A0A495P9Y0	tr|S2JXN8|S2JXN8_9PSED ABC transporter related protein OS=Pseudomonas plecoglossicida NB2011 OX=1330531 GN=L321_16863 PE=3 SV=1;tr|A0A099N9Q4|A0A099N9Q4_9PSED ABC transporter-like protein OS=Pseudomonas plecoglossicida OX=70775 GN=CMV24_11185 PE=3 SV=1;tr|	3	6	6	6	28.4	28.416				12371000	4630600	9000800	GO:0005524(MF:ATP binding);GO:0016887(MF:ATPase activity);GO:0015424(MF:amino acid-transporting ATPase activity)			Cytoplasmic	PF00005(ABC transporter)
S2KDB8	ABC transporter-like protein	L321_22272		S2KDB8;A0A099N4N5	tr|S2KDB8|S2KDB8_9PSED ABC transporter-like protein OS=Pseudomonas plecoglossicida NB2011 OX=1330531 GN=L321_22272 PE=4 SV=1;tr|A0A099N4N5|A0A099N4N5_9PSED ABC transporter ATP-binding protein OS=Pseudomonas plecoglossicida OX=70775 GN=C7318_0061 PE=4 SV=1	2	6	5	5	24.4	32.397				10641000	10623000	11132000	GO:0005524(MF:ATP binding);GO:0016887(MF:ATPase activity)	K01995(livG)	ko02024(Quorum sensing);ko02010(ABC transporters)	Cytoplasmic	PF12399(Branched-chain amino acid ATP-binding cassette transporter);PF00005(ABC transporter)
S2KQS3	ABC transporter-like protein	L321_16398		S2KQS3;A0A0B5KR65;A0A2R7UPN6;A0A2A3M2I7;A0A495P5N8	tr|S2KQS3|S2KQS3_9PSED ABC transporter-like protein OS=Pseudomonas plecoglossicida NB2011 OX=1330531 GN=L321_16398 PE=4 SV=1;tr|A0A0B5KR65|A0A0B5KR65_9PSED ABC transporter ATP-binding protein OS=Pseudomonas plecoglossicida OX=70775 GN=RK21_05294 PE=4 SV=1;	5	11	11	11	21.9	70.641				8263200	5456500	7359850	GO:0005524(MF:ATP binding);GO:0016887(MF:ATPase activity)			Cytoplasmic	PF12848(ABC transporter);PF00005(ABC transporter)
S2KG33	ABC_trans_aux domain-containing protein	L321_17002		S2KG33;A0A2R7UBQ6;A0A099N9C0;A0A495P5S3	tr|S2KG33|S2KG33_9PSED ABC_trans_aux domain-containing protein OS=Pseudomonas plecoglossicida NB2011 OX=1330531 GN=L321_17002 PE=4 SV=1	4	5	5	5	25.6	22.535				10160000	7197200	9178600				OuterMembrane;Periplasmic	PF03886(ABC-type transport auxiliary lipoprotein component)
S2KN68	ABC_trans_aux domain-containing protein	L321_05814		S2KN68	tr|S2KN68|S2KN68_9PSED ABC_trans_aux domain-containing protein OS=Pseudomonas plecoglossicida NB2011 OX=1330531 GN=L321_05814 PE=4 SV=1	1	3	3	3	28.9	19.317				19345000	11161000	15753000				OuterMembrane;Periplasmic	PF03886(ABC-type transport auxiliary lipoprotein component)
S2KQF6	Acetate permease	actP		S2KQF6;A0A495PG94;A0A099MX18;S2K9Y1;A0A495PEE8;A0A2R7UGF1;A0A099MZ83	tr|S2KQF6|S2KQF6_9PSED Acetate permease OS=Pseudomonas plecoglossicida NB2011 OX=1330531 GN=actP PE=3 SV=1;tr|A0A495PG94|A0A495PG94_9PSED Cation/acetate symporter OS=Pseudomonas plecoglossicida OX=70775 GN=C7318_4761 PE=3 SV=1;tr|A0A099MX18|A0A099MX18_9PSE	7	7	7	7	14.1	58.942				69541000	32367000	51454000	GO:0016021(CC:integral component of membrane);GO:0005886(CC:plasma membrane);GO:0022857(MF:transmembrane transporter activity)			InnerMembrane	PF00474(Sodium:solute symporter family)
A0A2A3MAJ4	Acetolactate synthase	CMV24_02625		A0A2A3MAJ4;A0A0B5KLY0;A0A495PK05;A0A2R7UJZ7	tr|A0A2A3MAJ4|A0A2A3MAJ4_9PSED Acetolactate synthase OS=Pseudomonas plecoglossicida OX=70775 GN=CMV24_02625 PE=3 SV=1;tr|A0A0B5KLY0|A0A0B5KLY0_9PSED Acetolactate synthase OS=Pseudomonas plecoglossicida OX=70775 GN=RK21_05902 PE=3 SV=1;tr|A0A495PK05|A0A495P	4	18	1	1	35.2	62.762				14115000	13489000	14302000	GO:0009097(BP:isoleucine biosynthetic process);GO:0009099(BP:valine biosynthetic process);GO:0003984(MF:acetolactate synthase activity);GO:0050660(MF:flavin adenine dinucleotide binding);GO:0000287(MF:magnesium ion binding);GO:0030976(MF:thiamine pyrophosphate binding)	K01652(E2.2.1.6L)	ko00290(Valine, leucine and isoleucine biosynthesis);ko00650(Butanoate metabolism);ko00660(C5-Branched dibasic acid metabolism);ko00770(Pantothenate and CoA biosynthesis)	Periplasmic;Cytoplasmic	PF02775(Thiamine pyrophosphate enzyme, C-terminal TPP binding domain);PF00205(Thiamine pyrophosphate enzyme, central domain);PF02776(Thiamine pyrophosphate enzyme, N-terminal TPP binding domain)
S2KLB3	Acetyl-CoA carboxylase, biotin carboxylase	L321_09165		S2KLB3	tr|S2KLB3|S2KLB3_9PSED Acetyl-CoA carboxylase, biotin carboxylase OS=Pseudomonas plecoglossicida NB2011 OX=1330531 GN=L321_09165 PE=4 SV=1	1	13	13	7	26.8	69.653				34784000	12464000	24124000	GO:0005524(MF:ATP binding);GO:0046872(MF:metal ion binding)	K01968(E6.4.1.4A)	ko00280(Valine, leucine and isoleucine degradation)	Cytoplasmic	PF02786(Carbamoyl-phosphate synthase L chain, ATP binding domain);PF02785(Biotin carboxylase C-terminal domain);PF00289(Biotin carboxylase, N-terminal domain);PF00364(Biotin-requiring enzyme)
S2K5E7	Acetyl-coenzyme A synthetase	acsA	FUNCTION: Catalyzes the conversion of acetate into acetyl-CoA (AcCoA), an essential intermediate at the junction of anabolic and catabolic pathways. AcsA undergoes a two-step reaction. In the first half reaction, AcsA combines acetate with ATP to form acetyl-adenylate (AcAMP) intermediate. In the second half reaction, it can then transfer the acetyl group from AcAMP to the sulfhydryl group of CoA…	S2K5E7;A0A495PNR8;A0A2R7UJW1;A0A0B5KLW6	tr|S2K5E7|S2K5E7_9PSED Acetyl-coenzyme A synthetase OS=Pseudomonas plecoglossicida NB2011 OX=1330531 GN=acsA PE=3 SV=1;tr|A0A495PNR8|A0A495PNR8_9PSED Acetyl-coenzyme A synthetase OS=Pseudomonas plecoglossicida OX=70775 GN=acsA PE=3 SV=1;tr|A0A2R7UJW1|A0A2R	4	5	5	5	10.1	71.173				17962000	22503000	20732500	GO:0019427(BP:acetyl-CoA biosynthetic process from acetate);GO:0003987(MF:acetate-CoA ligase activity);GO:0016208(MF:AMP binding);GO:0005524(MF:ATP binding);GO:0046872(MF:metal ion binding)	K01895(ACSS1_2)	ko00010(Glycolysis / Gluconeogenesis);ko00640(Propanoate metabolism);ko00680(Methane metabolism);ko00620(Pyruvate metabolism);ko00630(Glyoxylate and dicarboxylate metabolism);ko00720(Carbon fixation pathways in prokaryotes)	Periplasmic	PF13193(AMP-binding enzyme C-terminal domain);PF16177(Acetyl-coenzyme A synthetase N-terminus);PF00501(AMP-binding enzyme)
S2KVQ0	Acetylornithine deacetylase	L321_07372		S2KVQ0;A0A495P6K0;A0A2R7ULJ7;A0A0B5KPU3	tr|S2KVQ0|S2KVQ0_9PSED Acetylornithine deacetylase OS=Pseudomonas plecoglossicida NB2011 OX=1330531 GN=L321_07372 PE=3 SV=1	4	8	8	8	32.6	41.314				31374000	84453000	58413500	GO:0006526(BP:arginine biosynthetic process);GO:0008777(MF:acetylornithine deacetylase activity);GO:0046872(MF:metal ion binding);GO:0008237(MF:metallopeptidase activity)	K01438(argE)	ko00220(Arginine biosynthesis)	Cytoplasmic	PF01546(Peptidase family M20/M25/M40);PF07687(Peptidase dimerisation domain)
S2KNV1	Activator of Hsp90 ATPase 1 family protein	L321_04370		S2KNV1;A0A495P8V7;A0A2R7UFR5;A0A099N2N1	tr|S2KNV1|S2KNV1_9PSED Activator of Hsp90 ATPase 1 family protein OS=Pseudomonas plecoglossicida NB2011 OX=1330531 GN=L321_04370 PE=3 SV=1	4	7	7	7	57.8	18.394				10974000	44738000	28356000				Periplasmic;Cytoplasmic	PF08327(Activator of Hsp90 ATPase homolog 1-like protein)
S2JVX0	Acyl-CoA dehydrogenase domain-containing protein	L321_19552		S2JVX0;A0A495PBN8;A0A2R7UBK9;A0A099N278	tr|S2JVX0|S2JVX0_9PSED Acyl-CoA dehydrogenase domain-containing protein OS=Pseudomonas plecoglossicida NB2011 OX=1330531 GN=L321_19552 PE=3 SV=1;tr|A0A495PBN8|A0A495PBN8_9PSED Uncharacterized protein OS=Pseudomonas plecoglossicida OX=70775 GN=C7318_3043 PE	4	11	11	11	37.9	41.559				26044000	29638000	28341000	GO:0003995(MF:acyl-CoA dehydrogenase activity);GO:0050660(MF:flavin adenine dinucleotide binding)	K06446(DCAA)	ko00930(Caprolactam degradation)	Cytoplasmic	PF02771(Acyl-CoA dehydrogenase, N-terminal domain);PF00441(Acyl-CoA dehydrogenase, C-terminal domain);PF02770(Acyl-CoA dehydrogenase, middle domain)
S2K093	Acyl-CoA thioesterase II	L321_13244		S2K093;A0A495PNW6;A0A2R7UI51;A0A099N6S6	tr|S2K093|S2K093_9PSED Acyl-CoA thioesterase II OS=Pseudomonas plecoglossicida NB2011 OX=1330531 GN=L321_13244 PE=3 SV=1;tr|A0A495PNW6|A0A495PNW6_9PSED Acyl-CoA thioesterase-2 OS=Pseudomonas plecoglossicida OX=70775 GN=C7318_5384 PE=3 SV=1	4	4	4	4	16.3	32.38				15968000	11025000	13996500	GO:0006637(BP:acyl-CoA metabolic process);GO:0047617(MF:acyl-CoA hydrolase activity)	K10805(tesB)	ko01040(Biosynthesis of unsaturated fatty acids)	Cytoplasmic	PF13622(Thioesterase-like superfamily)
S2K332	Adenine phosphoribosyltransferase	apt	FUNCTION: Catalyzes a salvage reaction resulting in the formation of AMP, that is energically less costly than de novo synthesis. {ECO:0000256|HAMAP-Rule:MF_00004, ECO:0000256|SAAS:SAAS01090470}.	S2K332;A0A495PC66;A0A0B5K1N3	tr|S2K332|S2K332_9PSED Adenine phosphoribosyltransferase OS=Pseudomonas plecoglossicida NB2011 OX=1330531 GN=apt PE=3 SV=1;tr|A0A495PC66|A0A495PC66_9PSED Adenine phosphoribosyltransferase OS=Pseudomonas plecoglossicida OX=70775 GN=apt PE=3 SV=1;tr|A0A0B5K1	3	7	7	7	39.6	20.019				30831000	48857000	40344000	GO:0006168(BP:adenine salvage);GO:0044209(BP:AMP salvage);GO:0006166(BP:purine ribonucleoside salvage);GO:0005737(CC:cytoplasm);GO:0003999(MF:adenine phosphoribosyltransferase activity)	K00759(APRT)	ko00230(Purine metabolism)	Cytoplasmic	PF00156(Phosphoribosyl transferase domain)
S2KQQ8	Adenylate cyclase	cyaA		S2KQQ8	tr|S2KQQ8|S2KQQ8_9PSED Adenylate cyclase OS=Pseudomonas plecoglossicida NB2011 OX=1330531 GN=cyaA PE=4 SV=1	1	2	2	2	2.4	109.19				79331000	33632000	56981500	GO:0006171(BP:cAMP biosynthetic process);GO:0004016(MF:adenylate cyclase activity)	K05851(cyaA)	ko00230(Purine metabolism);ko02026(Biofilm formation - Escherichia coli);ko05111(Biofilm formation - Vibrio cholerae)	Cytoplasmic	PF01295(Adenylate cyclase, class-I);PF12633(Adenylate cyclase NT domain)
A0A099MWG9	Adenylate kinase	adk	FUNCTION: Catalyzes the reversible transfer of the terminal phosphate group between ATP and AMP. Plays an important role in cellular energy homeostasis and in adenine nucleotide metabolism. {ECO:0000256|HAMAP-Rule:MF_00235}.	A0A099MWG9;A0A2R7UN11;A0A495PMQ2	tr|A0A099MWG9|A0A099MWG9_9PSED Adenylate kinase OS=Pseudomonas plecoglossicida OX=70775 GN=adk PE=3 SV=1;tr|A0A2R7UN11|A0A2R7UN11_9PSED Adenylate kinase OS=Pseudomonas plecoglossicida OX=70775 GN=adk PE=3 SV=1;tr|A0A495PMQ2|A0A495PMQ2_9PSED Adenylate kinas	3	17	1	1	80.1	23.25				427660	2006200	1716930	GO:0044209(BP:AMP salvage);GO:0005737(CC:cytoplasm);GO:0004017(MF:adenylate kinase activity);GO:0005524(MF:ATP binding)	K00939(adk)	ko00230(Purine metabolism);ko00730(Thiamine metabolism);ko01240(Biosynthesis of cofactors)	Cytoplasmic	PF05191(Adenylate kinase, active site lid);PF00406(Adenylate kinase)
S2KQL3	Alanine racemase	dadX	FUNCTION: Catalyzes the interconversion of L-alanine and D-alanine. May also act on other amino acids. {ECO:0000256|HAMAP-Rule:MF_01201}.	S2KQL3;A0A2R7UMI6;A0A0B5KL61;A0A495P4Q9	tr|S2KQL3|S2KQL3_9PSED Alanine racemase OS=Pseudomonas plecoglossicida NB2011 OX=1330531 GN=dadX PE=3 SV=1;tr|A0A2R7UMI6|A0A2R7UMI6_9PSED Alanine racemase OS=Pseudomonas plecoglossicida OX=70775 GN=alr PE=3 SV=1	4	13	13	13	44.5	38.983				29735000	71044000	50889500	GO:0030632(BP:D-alanine biosynthetic process);GO:0008784(MF:alanine racemase activity);GO:0030170(MF:pyridoxal phosphate binding)	K01775(alr)	ko00470(D-Amino acid metabolism)	Cytoplasmic	PF01168(Alanine racemase, N-terminal domain);PF00842(Alanine racemase, C-terminal domain)
A0A099N6G6	Alcohol dehydrogenase	CMV24_17440		A0A099N6G6;A0A495P5L2	tr|A0A099N6G6|A0A099N6G6_9PSED Alcohol dehydrogenase OS=Pseudomonas plecoglossicida OX=70775 GN=CMV24_17440 PE=3 SV=1;tr|A0A495P5L2|A0A495P5L2_9PSED NADPH:quinone reductase-like Zn-dependent oxidoreductase OS=Pseudomonas plecoglossicida OX=70775 GN=C7318_0	2	8	1	1	22.2	34.235				12460000	19661000	16560500	GO:0016491(MF:oxidoreductase activity);GO:0008270(MF:zinc ion binding)			Cytoplasmic	PF00107(Zinc-binding dehydrogenase);PF08240(Alcohol dehydrogenase GroES-like domain)
S2K0I6	Alcohol dehydrogenase	L321_20177		S2K0I6	tr|S2K0I6|S2K0I6_9PSED Alcohol dehydrogenase OS=Pseudomonas plecoglossicida NB2011 OX=1330531 GN=L321_20177 PE=4 SV=1	1	9	9	9	34.5	33.243				13894000	14068000	14481000	GO:0016491(MF:oxidoreductase activity)			Cytoplasmic	PF00107(Zinc-binding dehydrogenase)
A0A099N5P1	Aldehyde dehydrogenase	CMV24_00085		A0A099N5P1;A0A495P8G8	tr|A0A099N5P1|A0A099N5P1_9PSED Aldehyde dehydrogenase OS=Pseudomonas plecoglossicida OX=70775 GN=CMV24_00085 PE=3 SV=1;tr|A0A495P8G8|A0A495P8G8_9PSED Aldehyde dehydrogenase OS=Pseudomonas plecoglossicida OX=70775 GN=C7318_0317 PE=3 SV=1	2	4	1	1	13.2	52.057				14809000	19077000	17443000	GO:0006081(BP:cellular aldehyde metabolic process);GO:0016620(MF:oxidoreductase activity, acting on the aldehyde or oxo group of donors, NAD or NADP as acceptor)			InnerMembrane;Cytoplasmic	PF00171(Aldehyde dehydrogenase family)
S2K258	Aldehyde dehydrogenase	L321_08030		S2K258;A0A495PBF8;A0A2R7UQJ6;A0A0B5JYA8;S2JVE4;A0A2R7UJ32;A0A2R7UBC2;A0A495PE62;A0A0B5K6K8	tr|S2K258|S2K258_9PSED Aldehyde dehydrogenase OS=Pseudomonas plecoglossicida NB2011 OX=1330531 GN=L321_08030 PE=4 SV=1;tr|A0A495PBF8|A0A495PBF8_9PSED NADP-dependent aldehyde dehydrogenase OS=Pseudomonas plecoglossicida OX=70775 GN=C7318_2935 PE=4 SV=1;tr|A	9	4	4	4	7.2	55.517				7456900	9190200	8823550	GO:0016620(MF:oxidoreductase activity, acting on the aldehyde or oxo group of donors, NAD or NADP as acceptor)	K14519(aldH)	ko00930(Caprolactam degradation)	Cytoplasmic	PF00171(Aldehyde dehydrogenase family)
S2KWI9	Aldehyde oxidase and xanthine dehydrogenase molybdopterin binding protein	L321_05824		S2KWI9;A0A0B5JY94;A0A495PBA4;A0A2R7USH2	tr|S2KWI9|S2KWI9_9PSED Aldehyde oxidase and xanthine dehydrogenase molybdopterin binding protein OS=Pseudomonas plecoglossicida NB2011 OX=1330531 GN=L321_05824 PE=4 SV=1	4	9	9	9	18.3	80.293				3892800	5128300	5010550	GO:0016491(MF:oxidoreductase activity)			Cytoplasmic	PF02738(Molybdopterin-binding domain of aldehyde dehydrogenase)
S2KBX2	Aldo/keto reductase	L321_00050		S2KBX2;A0A2R7UE38;A0A099MZG7;A0A495PIH3	tr|S2KBX2|S2KBX2_9PSED Aldo/keto reductase OS=Pseudomonas plecoglossicida NB2011 OX=1330531 GN=L321_00050 PE=4 SV=1	4	5	5	5	18.2	36.885				13926000	5603400	10264700	GO:0016491(MF:oxidoreductase activity)			Cytoplasmic	PF00248(Aldo/keto reductase family)
S2KDG5	Aldo/keto reductase	L321_22572		S2KDG5;A0A495P7Y9;A0A2R7UIM0;A0A099N503	tr|S2KDG5|S2KDG5_9PSED Aldo/keto reductase OS=Pseudomonas plecoglossicida NB2011 OX=1330531 GN=L321_22572 PE=4 SV=1;tr|A0A495P7Y9|A0A495P7Y9_9PSED Aryl-alcohol dehydrogenase-like predicted oxidoreductase OS=Pseudomonas plecoglossicida OX=70775 GN=C7318_012	4	3	3	3	15.6	29.118				8791500	4719800	7255650				Cytoplasmic	PF00248(Aldo/keto reductase family)
S2KLB4	Aldo/keto reductase	L321_23701		S2KLB4;A0A495PL12;A0A2R7UKQ5;A0A099N676	tr|S2KLB4|S2KLB4_9PSED Aldo/keto reductase OS=Pseudomonas plecoglossicida NB2011 OX=1330531 GN=L321_23701 PE=4 SV=1;tr|A0A495PL12|A0A495PL12_9PSED Aryl-alcohol dehydrogenase-like predicted oxidoreductase OS=Pseudomonas plecoglossicida OX=70775 GN=C7318_514	4	12	12	12	37.9	38.68				23792000	14102000	19447000	GO:0016491(MF:oxidoreductase activity)			Cytoplasmic	PF00248(Aldo/keto reductase family)
S2JUD0	Aldolase II superfamily protein	L321_20932		S2JUD0;A0A2R7UCJ7;A0A495PGP0	tr|S2JUD0|S2JUD0_9PSED Aldolase II superfamily protein OS=Pseudomonas plecoglossicida NB2011 OX=1330531 GN=L321_20932 PE=4 SV=1	3	5	5	4	20.3	27.848				4052600	33123000	19087800		K01628(fucA)	ko00040(Pentose and glucuronate interconversions);ko00051(Fructose and mannose metabolism)	Cytoplasmic	PF00596(Class II Aldolase and Adducin N-terminal domain)
S2K6P4	Alkaline phosphatase	L321_00432		S2K6P4;A0A495P9Y1;A0A099MTX3	tr|S2K6P4|S2K6P4_9PSED Alkaline phosphatase OS=Pseudomonas plecoglossicida NB2011 OX=1330531 GN=L321_00432 PE=3 SV=1;tr|A0A495P9Y1|A0A495P9Y1_9PSED Dipeptide transport system permease protein OS=Pseudomonas plecoglossicida OX=70775 GN=C7318_1531 PE=3 SV=1;	3	7	7	7	20.2	36.943				2780500	1052200	2416350	GO:0055085(BP:transmembrane transport);GO:0016021(CC:integral component of membrane);GO:0005886(CC:plasma membrane)	K12369(dppB)	ko02010(ABC transporters)	InnerMembrane	PF00528(Binding-protein-dependent transport system inner membrane component)
S2KXW3	Alkyl hydroperoxide reductase	L321_03047		S2KXW3	tr|S2KXW3|S2KXW3_9PSED Alkyl hydroperoxide reductase OS=Pseudomonas plecoglossicida NB2011 OX=1330531 GN=L321_03047 PE=4 SV=1	1	4	4	2	35.1	16.63				40271000	26106000	33688500	GO:0045454(BP:cell redox homeostasis);GO:0005623(CC:cell);GO:0016209(MF:antioxidant activity);GO:0016491(MF:oxidoreductase activity)			Cytoplasmic	PF00578(AhpC/TSA family)
S2KWS5	Alkylhydroperoxidase	L321_05442	FUNCTION: Antioxidant protein with alkyl hydroperoxidase activity. Required for the reduction of the AhpC active site cysteine residues and for the regeneration of the AhpC enzyme activity. {ECO:0000256|SAAS:SAAS00088543}.	S2KWS5;A0A2R7UFT2;A0A099N0V2	tr|S2KWS5|S2KWS5_9PSED Alkylhydroperoxidase OS=Pseudomonas plecoglossicida NB2011 OX=1330531 GN=L321_05442 PE=4 SV=1	3	6	6	6	52.4	16.316				118060000	34862000	76961000	GO:0004601(MF:peroxidase activity);GO:0051920(MF:peroxiredoxin activity)			Cytoplasmic	PF02627(Carboxymuconolactone decarboxylase family)
S2K6F3	Alpha/beta fold family hydrolase-like protein	L321_01956		S2K6F3;A0A2R7ULM2;A0A0B5KIA1;A0A495PMR3;A0A2A3M9B1	tr|S2K6F3|S2K6F3_9PSED Alpha/beta fold family hydrolase-like protein OS=Pseudomonas plecoglossicida NB2011 OX=1330531 GN=L321_01956 PE=3 SV=1;tr|A0A2R7ULM2|A0A2R7ULM2_9PSED Alpha/beta hydrolase OS=Pseudomonas plecoglossicida OX=70775 GN=DBB42_07895 PE=3 SV	5	3	3	3	12.8	31.975				2047500	3015900	3031700	GO:0008233(MF:peptidase activity)			Periplasmic	PF12146(Serine aminopeptidase, S33)
S2KN42	Alpha/beta hydrolase fold family protein	L321_21137		S2KN42	tr|S2KN42|S2KN42_9PSED Alpha/beta hydrolase fold family protein OS=Pseudomonas plecoglossicida NB2011 OX=1330531 GN=L321_21137 PE=4 SV=1	1	4	4	4	17	28.41				5437000	46372000	26404500	GO:0016787(MF:hydrolase activity)			Cytoplasmic	PF12697(Alpha/beta hydrolase family)
S2KNT8	Alpha/beta hydrolase fold family protein	L321_04295		S2KNT8;A0A495PC92;A0A2R7UEC2;A0A0B5K963	tr|S2KNT8|S2KNT8_9PSED Alpha/beta hydrolase fold family protein OS=Pseudomonas plecoglossicida NB2011 OX=1330531 GN=L321_04295 PE=4 SV=1	4	4	4	4	21.9	30.738				4193000	4723400	4958200	GO:0016787(MF:hydrolase activity)	K01055(pcaD)	ko00362(Benzoate degradation)	Cytoplasmic	PF00561(alpha/beta hydrolase fold)
S2JVJ2	Alpha-L-glutamate ligase-like protein	L321_17942		S2JVJ2	tr|S2JVJ2|S2JVJ2_9PSED Alpha-L-glutamate ligase-like protein OS=Pseudomonas plecoglossicida NB2011 OX=1330531 GN=L321_17942 PE=4 SV=1	1	8	8	3	26.4	35.974				16001000	8822000	12911500	GO:0005524(MF:ATP binding);GO:0016874(MF:ligase activity);GO:0046872(MF:metal ion binding)			Cytoplasmic	PF14397(Sugar-transfer associated ATP-grasp)
S2K133	Amidohydrolase family protein	L321_10845		S2K133	tr|S2K133|S2K133_9PSED Amidohydrolase family protein OS=Pseudomonas plecoglossicida NB2011 OX=1330531 GN=L321_10845 PE=4 SV=1	1	5	5	5	11.9	61.474				15707000	16686000	16696500	GO:0016810(MF:hydrolase activity, acting on carbon-nitrogen (but not peptide) bonds)			Periplasmic;Cytoplasmic	PF07969(Amidohydrolase family)
S2KL98	Amino acid ABC transporter ATP-binding protein	L321_23626		S2KL98;A0A099N3T1;S2KJ88;A0A495P4D0;A0A2R7UMY9;A0A0B5K8N1	tr|S2KL98|S2KL98_9PSED Amino acid ABC transporter ATP-binding protein OS=Pseudomonas plecoglossicida NB2011 OX=1330531 GN=L321_23626 PE=3 SV=1;tr|A0A099N3T1|A0A099N3T1_9PSED Amino acid ABC transporter ATP-binding protein OS=Pseudomonas plecoglossicida OX=7	6	4	3	3	19.7	28.879				9647700	7039800	8843750	GO:0005524(MF:ATP binding);GO:0016887(MF:ATPase activity);GO:0015424(MF:amino acid-transporting ATPase activity)	K09972(aapP)	ko02010(ABC transporters)	Cytoplasmic	PF00005(ABC transporter)
S2KDR8	Amino acid ABC transporter ATP-binding protein	L321_23022		S2KDR8;A0A495P5Y0;A0A099N7P0	tr|S2KDR8|S2KDR8_9PSED Amino acid ABC transporter ATP-binding protein OS=Pseudomonas plecoglossicida NB2011 OX=1330531 GN=L321_23022 PE=3 SV=1;tr|A0A495P5Y0|A0A495P5Y0_9PSED Amino acid ABC transporter ATP-binding protein (PAAT family) OS=Pseudomonas plecog	3	2	2	2	10.2	27.189				3124800	2402900	3263850	GO:0005524(MF:ATP binding);GO:0016887(MF:ATPase activity);GO:0015424(MF:amino acid-transporting ATPase activity)			Cytoplasmic	PF00005(ABC transporter)
S2K2R3	Amino-acid acetyltransferase	argA		S2K2R3;A0A495P6E0;A0A099N7D3	tr|S2K2R3|S2K2R3_9PSED Amino-acid acetyltransferase OS=Pseudomonas plecoglossicida NB2011 OX=1330531 GN=argA PE=3 SV=1;tr|A0A495P6E0|A0A495P6E0_9PSED Amino-acid acetyltransferase OS=Pseudomonas plecoglossicida OX=70775 GN=argA PE=3 SV=1;tr|A0A099N7D3|A0A09	3	8	8	8	22	47.535				20668000	14715000	18191500	GO:0006526(BP:arginine biosynthetic process);GO:0005737(CC:cytoplasm);GO:0004042(MF:acetyl-CoA:L-glutamate N-acetyltransferase activity);GO:0103045(MF:methione N-acyltransferase activity)	K14682(argAB)	ko00220(Arginine biosynthesis)	Cytoplasmic	PF00583(Acetyltransferase (GNAT) family);PF00696(Amino acid kinase family)
S2K550	Aminoglycoside phosphotransferase	L321_11515		S2K550;A0A2R7UG41;A0A0B5KBV4;A0A495P9S2	tr|S2K550|S2K550_9PSED Aminoglycoside phosphotransferase OS=Pseudomonas plecoglossicida NB2011 OX=1330531 GN=L321_11515 PE=4 SV=1	4	11	11	11	39.2	38.37				85867000	396650000	241758500	GO:0016740(MF:transferase activity)	K07102(amgK)	ko01250(Biosynthesis of nucleotide sugars);ko00520(Amino sugar and nucleotide sugar metabolism)	Cytoplasmic	PF01636(Phosphotransferase enzyme family)
S2JUN0	Aminotransferase	L321_21242		S2JUN0;A0A2R7UH84;A0A495PF61;A0A099MXJ0	tr|S2JUN0|S2JUN0_9PSED Aminotransferase OS=Pseudomonas plecoglossicida NB2011 OX=1330531 GN=L321_21242 PE=3 SV=1;tr|A0A2R7UH84|A0A2R7UH84_9PSED Aspartate aminotransferase family protein OS=Pseudomonas plecoglossicida OX=70775 GN=DBB42_16865 PE=3 SV=1	4	9	6	5	29.6	49.689				17076000	20475000	19275500	GO:0030170(MF:pyridoxal phosphate binding);GO:0008483(MF:transaminase activity)	K12256(spuC)	ko00330(Arginine and proline metabolism)	Cytoplasmic	PF00202(Aminotransferase class-III)
S2KR98	Aminotransferase	L321_15576		S2KR98;A0A495P9U3;A0A2A3MA81;A0A099MTT2;A0A2R7UIA3	tr|S2KR98|S2KR98_9PSED Aminotransferase OS=Pseudomonas plecoglossicida NB2011 OX=1330531 GN=L321_15576 PE=4 SV=1;tr|A0A495P9U3|A0A495P9U3_9PSED Alanine-synthesizing transaminase OS=Pseudomonas plecoglossicida OX=70775 GN=C7318_1455 PE=4 SV=1;tr|A0A2A3MA81|	5	9	9	9	28.4	45.049				33531000	21065000	27798000	GO:0009058(BP:biosynthetic process);GO:0030170(MF:pyridoxal phosphate binding);GO:0008483(MF:transaminase activity)			Cytoplasmic	PF00155(Aminotransferase class I and II)
S2KXF6	Aminotransferase	L321_04091		S2KXF6;A0A495PLH1;A0A2R7UIQ0;A0A099N600	tr|S2KXF6|S2KXF6_9PSED Aminotransferase OS=Pseudomonas plecoglossicida NB2011 OX=1330531 GN=L321_04091 PE=3 SV=1;tr|A0A495PLH1|A0A495PLH1_9PSED Aminotransferase OS=Pseudomonas plecoglossicida OX=70775 GN=C7318_5316 PE=3 SV=1;tr|A0A2R7UIQ0|A0A2R7UIQ0_9PSED	4	4	4	4	14.1	42.587				3306900	4355700	4331300	GO:0009058(BP:biosynthetic process);GO:0030170(MF:pyridoxal phosphate binding);GO:0008483(MF:transaminase activity)	K12252(aruH)	ko00330(Arginine and proline metabolism)	Cytoplasmic	PF00155(Aminotransferase class I and II)
S2K426	Aminotransferase AlaT	L321_04685		S2K426;A0A495PHG5	tr|S2K426|S2K426_9PSED Aminotransferase AlaT OS=Pseudomonas plecoglossicida NB2011 OX=1330531 GN=L321_04685 PE=4 SV=1;tr|A0A495PHG5|A0A495PHG5_9PSED Alanine-synthesizing transaminase OS=Pseudomonas plecoglossicida OX=70775 GN=C7318_4609 PE=4 SV=1	2	12	12	5	37.2	44.784				67304000	40652000	54478000	GO:0009058(BP:biosynthetic process);GO:0004021(MF:L-alanine:2-oxoglutarate aminotransferase activity);GO:0030170(MF:pyridoxal phosphate binding)	K14260(alaA)	ko00250(Alanine, aspartate and glutamate metabolism);ko00290(Valine, leucine and isoleucine biosynthesis);ko00220(Arginine biosynthesis)	Cytoplasmic	PF00155(Aminotransferase class I and II)
S2K847	AMP nucleosidase	L321_06571		S2K847;A0A2R7UJ45;A0A099MUS9;A0A495PGJ6	tr|S2K847|S2K847_9PSED AMP nucleosidase OS=Pseudomonas plecoglossicida NB2011 OX=1330531 GN=L321_06571 PE=4 SV=1;tr|A0A2R7UJ45|A0A2R7UJ45_9PSED AMP nucleosidase OS=Pseudomonas plecoglossicida OX=70775 GN=DBB42_12545 PE=4 SV=1;tr|A0A099MUS9|A0A099MUS9_9PSED	4	9	9	9	27.2	42.186				17331000	12567000	15449000		K06966(ppnN)	ko00230(Purine metabolism);ko00240(Pyrimidine metabolism)	Cytoplasmic	PF03641(Possible lysine decarboxylase)
S2K1F9	AMP-dependent synthetase and ligase	L321_11230		S2K1F9;A0A495PF40;A0A2R7UC19;A0A099MYS1	tr|S2K1F9|S2K1F9_9PSED AMP-dependent synthetase and ligase OS=Pseudomonas plecoglossicida NB2011 OX=1330531 GN=L321_11230 PE=4 SV=1	4	3	3	3	8.2	59.569				2764800	6337900	5051350	GO:0016874(MF:ligase activity)	K01895(ACSS1_2)	ko00010(Glycolysis / Gluconeogenesis);ko00640(Propanoate metabolism);ko00680(Methane metabolism);ko00620(Pyruvate metabolism);ko00630(Glyoxylate and dicarboxylate metabolism);ko00720(Carbon fixation pathways in prokaryotes)	Cytoplasmic	PF00501(AMP-binding enzyme);PF13193(AMP-binding enzyme C-terminal domain)
S2K0J9	Anhydro-N-acetylmuramic acid kinase	anmK	FUNCTION: Catalyzes the specific phosphorylation of 1,6-anhydro-N-acetylmuramic acid (anhMurNAc) with the simultaneous cleavage of the 1,6-anhydro ring, generating MurNAc-6-P. Is required for the utilization of anhMurNAc either imported from the medium or derived from its own cell wall murein, and thus plays a role in cell wall recycling. {ECO:0000256|HAMAP-Rule:MF_01270, ECO:0000256|SAAS:SAAS012…	S2K0J9	tr|S2K0J9|S2K0J9_9PSED Anhydro-N-acetylmuramic acid kinase OS=Pseudomonas plecoglossicida NB2011 OX=1330531 GN=anmK PE=3 SV=1	1	5	5	5	23.4	38.298				11085000	21312000	16698500	GO:0097175(BP:1,6-anhydro-N-acetyl-beta-muramic acid catabolic process);GO:0006040(BP:amino sugar metabolic process);GO:0005975(BP:carbohydrate metabolic process);GO:0009254(BP:peptidoglycan turnover);GO:0005524(MF:ATP binding);GO:0016301(MF:kinase activity);GO:0016773(MF:phosphotransferase activity, alcohol group as acceptor)	K09001(anmK)	ko01250(Biosynthesis of nucleotide sugars);ko00520(Amino sugar and nucleotide sugar metabolism)	Cytoplasmic	PF03702(Anhydro-N-acetylmuramic acid kinase)
S2KJJ2	Anthranilate synthase component II	L321_11435		S2KJJ2;A0A2A3LYK5;A0A0B5KI38;A0A495P6I0	tr|S2KJJ2|S2KJJ2_9PSED Anthranilate synthase component II OS=Pseudomonas plecoglossicida NB2011 OX=1330531 GN=L321_11435 PE=4 SV=1;tr|A0A2A3LYK5|A0A2A3LYK5_9PSED Aminodeoxychorismate/anthranilate synthase component II OS=Pseudomonas plecoglossicida OX=7077	4	6	6	6	58.9	21.673				2900400	169510000	86705200	GO:0006541(BP:glutamine metabolic process);GO:0004049(MF:anthranilate synthase activity)	K01658(trpG)	ko02024(Quorum sensing);ko00400(Phenylalanine, tyrosine and tryptophan biosynthesis);ko00405(Phenazine biosynthesis);ko02025(Biofilm formation - Pseudomonas aeruginosa)	Cytoplasmic	PF00117(Glutamine amidotransferase class-I)
S2JTX5	Anti sigma-E protein RseA	L321_24446		S2JTX5;A0A495PH03;A0A099N3B8	tr|S2JTX5|S2JTX5_9PSED Anti sigma-E protein RseA OS=Pseudomonas plecoglossicida NB2011 OX=1330531 GN=L321_24446 PE=3 SV=1;tr|A0A495PH03|A0A495PH03_9PSED RseA-like anti sigma(E) protein OS=Pseudomonas plecoglossicida OX=70775 GN=C7318_5031 PE=3 SV=1;tr|A0A0	3	2	2	2	15.3	21.008				8060500	12652000	10856250	GO:0016989(MF:sigma factor antagonist activity)			OuterMembrane;Periplasmic;Cytoplasmic	PF03872(Anti sigma-E protein RseA, N-terminal domain);PF03873(Anti sigma-E protein RseA, C-terminal domain)
S2K1D8	Anti-sigma-factor antagonist	L321_19162		S2K1D8;A0A495PF80;A0A099MWC7	tr|S2K1D8|S2K1D8_9PSED Anti-sigma-factor antagonist OS=Pseudomonas plecoglossicida NB2011 OX=1330531 GN=L321_19162 PE=4 SV=1;tr|A0A495PF80|A0A495PF80_9PSED Anti-anti-sigma factor OS=Pseudomonas plecoglossicida OX=70775 GN=C7318_4355 PE=4 SV=1;tr|A0A099MWC7	3	5	5	5	40	17.622				8194400	65951000	37572700				Cytoplasmic
S2K2J0	APH domain-containing protein	L321_16783		S2K2J0;A0A495PCI3;A0A2R7UB99;A0A0B5KA45	tr|S2K2J0|S2K2J0_9PSED APH domain-containing protein OS=Pseudomonas plecoglossicida NB2011 OX=1330531 GN=L321_16783 PE=4 SV=1	4	11	11	11	14.6	105.07				18176000	15874000	17525000	GO:0030170(MF:pyridoxal phosphate binding);GO:0008483(MF:transaminase activity)	K14268(davT)	ko00250(Alanine, aspartate and glutamate metabolism);ko00310(Lysine degradation);ko00650(Butanoate metabolism)	Cytoplasmic	PF01636(Phosphotransferase enzyme family);PF00202(Aminotransferase class-III)
S2KP62	APH domain-containing protein	L321_04131		S2KP62	tr|S2KP62|S2KP62_9PSED APH domain-containing protein OS=Pseudomonas plecoglossicida NB2011 OX=1330531 GN=L321_04131 PE=4 SV=1	1	17	17	11	49	58.185				80152000	180380000	130766000				Cytoplasmic	PF01636(Phosphotransferase enzyme family);PF13671(AAA domain)
S2K3J9	AraC family transcriptional regulator	L321_15196		S2K3J9;A0A2R7UFJ9;A0A0B5JVX0;A0A495PEZ1	tr|S2K3J9|S2K3J9_9PSED AraC family transcriptional regulator OS=Pseudomonas plecoglossicida NB2011 OX=1330531 GN=L321_15196 PE=4 SV=1;tr|A0A2R7UFJ9|A0A2R7UFJ9_9PSED AraC family transcriptional regulator OS=Pseudomonas plecoglossicida OX=70775 GN=DBB42_1965	4	5	5	5	18.4	36.301				6300500	5086300	6193400	GO:0003700(MF:DNA-binding transcription factor activity);GO:0043565(MF:sequence-specific DNA binding)			Cytoplasmic	PF12833(Helix-turn-helix domain)
S2JZ70	Arginine N-succinyltransferase	L321_15181		S2JZ70;A0A495PDA6;A0A2R7UE73;A0A0B5KDJ3	tr|S2JZ70|S2JZ70_9PSED Arginine N-succinyltransferase OS=Pseudomonas plecoglossicida NB2011 OX=1330531 GN=L321_15181 PE=4 SV=1;tr|A0A495PDA6|A0A495PDA6_9PSED Arginine succinyltransferase OS=Pseudomonas plecoglossicida OX=70775 GN=C7318_2143 PE=4 SV=1;tr|A0	4	9	9	9	31.9	37.641				32835000	28429000	31132000	GO:0019545(BP:arginine catabolic process to succinate);GO:0008791(MF:arginine N-succinyltransferase activity)	K00673(astA)	ko00330(Arginine and proline metabolism)	Cytoplasmic	PF04958(Arginine N-succinyltransferase beta subunit)
S2KRV6	Arginine/ornithine succinyltransferase subunit alpha	L321_15186		S2KRV6;A0A2R7UEG0;A0A0B5K9C3;A0A495P998	tr|S2KRV6|S2KRV6_9PSED Arginine/ornithine succinyltransferase subunit alpha OS=Pseudomonas plecoglossicida NB2011 OX=1330531 GN=L321_15186 PE=4 SV=1	4	7	7	7	28	37.009				4297700	9261500	7279600	GO:0019545(BP:arginine catabolic process to succinate);GO:0008791(MF:arginine N-succinyltransferase activity)	K00673(astA)	ko00330(Arginine and proline metabolism)	Cytoplasmic	PF04958(Arginine N-succinyltransferase beta subunit)
S2JTJ3	AsmA family protein	L321_22237		S2JTJ3;A0A0B5K9G5;A0A2R7UHU7;A0A495P3K1	tr|S2JTJ3|S2JTJ3_9PSED AsmA family protein OS=Pseudomonas plecoglossicida NB2011 OX=1330531 GN=L321_22237 PE=4 SV=1;tr|A0A0B5K9G5|A0A0B5K9G5_9PSED AsmA family protein OS=Pseudomonas plecoglossicida OX=70775 GN=CMV24_01445 PE=4 SV=1	4	10	10	10	18.4	73.946				9717100	35222000	22969550				Periplasmic;InnerMembrane	PF05170(AsmA family)
S2K446	AsmA family protein	L321_06189		S2K446	tr|S2K446|S2K446_9PSED AsmA family protein OS=Pseudomonas plecoglossicida NB2011 OX=1330531 GN=L321_06189 PE=4 SV=1	1	16	16	9	26.7	79.873				35037000	26207000	31122000				OuterMembrane	PF05170(AsmA family)
S2K4P2	AsnC family transcriptional regulator	L321_13159		S2K4P2;A0A099N4E2	tr|S2K4P2|S2K4P2_9PSED AsnC family transcriptional regulator OS=Pseudomonas plecoglossicida NB2011 OX=1330531 GN=L321_13159 PE=4 SV=1;tr|A0A099N4E2|A0A099N4E2_9PSED AsnC family transcriptional regulator OS=Pseudomonas plecoglossicida OX=70775 GN=C7318_5469	2	7	7	7	49.4	17.871				16136000	7260100	12198050	GO:0003700(MF:DNA-binding transcription factor activity);GO:0043565(MF:sequence-specific DNA binding)			Cytoplasmic	PF13412(Winged helix-turn-helix DNA-binding);PF01037(Lrp/AsnC ligand binding domain)
A0A495P558	AsnC family transcriptional regulator	C7318_0484		A0A495P558;S2KGK2;A0A099N8E1	tr|A0A495P558|A0A495P558_9PSED AsnC family transcriptional regulator OS=Pseudomonas plecoglossicida OX=70775 GN=C7318_0484 PE=4 SV=1;tr|S2KGK2|S2KGK2_9PSED Leucine-responsive regulatory protein OS=Pseudomonas plecoglossicida NB2011 OX=1330531 GN=L321_16088	3	5	5	5	27.8	18.768				9930100	11496000	11213050	GO:0003700(MF:DNA-binding transcription factor activity);GO:0043565(MF:sequence-specific DNA binding)			Cytoplasmic	PF01037(Lrp/AsnC ligand binding domain);PF13404(AsnC-type helix-turn-helix domain)
S2JVP6	AsnC family transcriptional regulator	L321_18142		S2JVP6	tr|S2JVP6|S2JVP6_9PSED AsnC family transcriptional regulator OS=Pseudomonas plecoglossicida NB2011 OX=1330531 GN=L321_18142 PE=4 SV=1	1	3	3	2	19	18.188				1885200	1111200	1998200	GO:0003700(MF:DNA-binding transcription factor activity);GO:0043565(MF:sequence-specific DNA binding)			Cytoplasmic	PF13404(AsnC-type helix-turn-helix domain);PF01037(Lrp/AsnC ligand binding domain)
S2JYV4	AsnC family transcriptional regulator	L321_14631		S2JYV4;A0A2R7ULE9;A0A495PBQ6;A0A0B5K7C4	tr|S2JYV4|S2JYV4_9PSED AsnC family transcriptional regulator OS=Pseudomonas plecoglossicida NB2011 OX=1330531 GN=L321_14631 PE=4 SV=1;tr|A0A2R7ULE9|A0A2R7ULE9_9PSED Lrp/AsnC family transcriptional regulator OS=Pseudomonas plecoglossicida OX=70775 GN=DBB42_	4	3	3	3	26.9	16.44				2966400	4950000	4458200	GO:0003700(MF:DNA-binding transcription factor activity);GO:0043565(MF:sequence-specific DNA binding)			Cytoplasmic	PF13404(AsnC-type helix-turn-helix domain);PF01037(Lrp/AsnC ligand binding domain)
S2K639	Aspartate-semialdehyde dehydrogenase	L321_10284		S2K639;A0A2R7UCC6;A0A2A3M6X3;A0A0B5K8K2;A0A495PJD0	tr|S2K639|S2K639_9PSED Aspartate-semialdehyde dehydrogenase OS=Pseudomonas plecoglossicida NB2011 OX=1330531 GN=L321_10284 PE=4 SV=1;tr|A0A2R7UCC6|A0A2R7UCC6_9PSED Aspartate-semialdehyde dehydrogenase OS=Pseudomonas plecoglossicida OX=70775 GN=DBB42_23295	5	6	6	6	22.5	35.314				13912000	7702400	11307200	GO:0008652(BP:cellular amino acid biosynthetic process);GO:0004073(MF:aspartate-semialdehyde dehydrogenase activity);GO:0051287(MF:NAD binding);GO:0046983(MF:protein dimerization activity)	K00145(argC)	ko00220(Arginine biosynthesis)	Cytoplasmic	PF01118(Semialdehyde dehydrogenase, NAD binding domain);PF02774(Semialdehyde dehydrogenase, dimerisation domain)
A0A495PCQ7	Aspartokinase	C7318_2149		A0A495PCQ7	tr|A0A495PCQ7|A0A495PCQ7_9PSED Aspartokinase OS=Pseudomonas plecoglossicida OX=70775 GN=C7318_2149 PE=3 SV=1	1	14	1	1	43.6	44.604				34234000	85187000	60210500	GO:0009089(BP:lysine biosynthetic process via diaminopimelate);GO:0009088(BP:threonine biosynthetic process);GO:0004072(MF:aspartate kinase activity);GO:0005524(MF:ATP binding)	K00928(lysC)	ko00300(Lysine biosynthesis);ko00270(Cysteine and methionine metabolism);ko00261(Monobactam biosynthesis);ko00260(Glycine, serine and threonine metabolism)	Cytoplasmic	PF13840(ACT domain);PF01842(ACT domain);PF00696(Amino acid kinase family)
S2JZ29	Aspartyl/asparaginyl beta-hydroxylase	L321_14161		S2JZ29;A0A2R7UCK5;A0A0B5JXS6;A0A495PEL8	tr|S2JZ29|S2JZ29_9PSED Aspartyl/asparaginyl beta-hydroxylase OS=Pseudomonas plecoglossicida NB2011 OX=1330531 GN=L321_14161 PE=4 SV=1;tr|A0A2R7UCK5|A0A2R7UCK5_9PSED Lipid A hydroxylase LpxO OS=Pseudomonas plecoglossicida OX=70775 GN=lpxO PE=4 SV=1;tr|A0A0B	4	8	8	8	35.1	34.743				15411000	7474500	11942750	GO:0018193(BP:peptidyl-amino acid modification)	K12979(lpxO)	ko00540(Lipopolysaccharide biosynthesis)	Cytoplasmic	PF05118(Aspartyl/Asparaginyl beta-hydroxylase)
S2K1X1	ATP synthase subunit a	atpB	FUNCTION: Key component of the proton channel; it plays a direct role in the translocation of protons across the membrane. {ECO:0000256|HAMAP-Rule:MF_01393, ECO:0000256|RuleBase:RU000483}.	S2K1X1;A0A495P761;A0A2R7ULL7;A0A099N819	tr|S2K1X1|S2K1X1_9PSED ATP synthase subunit a OS=Pseudomonas plecoglossicida NB2011 OX=1330531 GN=atpB PE=3 SV=1;tr|A0A495P761|A0A495P761_9PSED ATP synthase subunit a OS=Pseudomonas plecoglossicida OX=70775 GN=atpB PE=3 SV=1;tr|A0A2R7ULL7|A0A2R7ULL7_9PSED	4	4	4	4	29.4	31.767				68446000	22464000	45955000	GO:0015986(BP:ATP synthesis coupled proton transport);GO:0016021(CC:integral component of membrane);GO:0005886(CC:plasma membrane);GO:0045263(CC:proton-transporting ATP synthase complex, coupling factor F(o));GO:0016787(MF:hydrolase activity);GO:0046933(MF:proton-transporting ATP synthase activity, rotational mechanism)	K02108(ATPF0A)	ko00195(Photosynthesis);ko00190(Oxidative phosphorylation)	InnerMembrane	PF00119(ATP synthase A chain)
S2K1J3	ATPase	L321_10525		S2K1J3;A0A099MXZ1;A0A495PFK2	tr|S2K1J3|S2K1J3_9PSED ATPase OS=Pseudomonas plecoglossicida NB2011 OX=1330531 GN=L321_10525 PE=4 SV=1;tr|A0A099MXZ1|A0A099MXZ1_9PSED ATPase OS=Pseudomonas plecoglossicida OX=70775 GN=CMV24_08050 PE=4 SV=1;tr|A0A495PFK2|A0A495PFK2_9PSED MoxR-like ATPase OS	3	4	4	4	15	35.286				7637500	9104300	8870900	GO:0005524(MF:ATP binding);GO:0016887(MF:ATPase activity)			Cytoplasmic	PF07726(ATPase family associated with various cellular activities (AAA))
S2KNS3	ATP-binding protein	L321_19867		S2KNS3	tr|S2KNS3|S2KNS3_9PSED ATP-binding protein OS=Pseudomonas plecoglossicida NB2011 OX=1330531 GN=L321_19867 PE=4 SV=1	1	9	9	9	28.4	52.724				23201000	20609000	22405000	GO:0005524(MF:ATP binding)			Cytoplasmic	PF13476(AAA domain);PF13304(AAA domain, putative AbiEii toxin, Type IV TA system)
S2K0T5	ATP-dependent dethiobiotin synthetase BioD	bioD	FUNCTION: Catalyzes a mechanistically unusual reaction, the ATP-dependent insertion of CO2 between the N7 and N8 nitrogen atoms of 7,8-diaminopelargonic acid (DAPA) to form an ureido ring. {ECO:0000256|HAMAP-Rule:MF_00336, ECO:0000256|SAAS:SAAS00297567}.	S2K0T5;A0A2R7UPG1;A0A0B5KIC6;A0A495P662	tr|S2K0T5|S2K0T5_9PSED ATP-dependent dethiobiotin synthetase BioD OS=Pseudomonas plecoglossicida NB2011 OX=1330531 GN=bioD PE=3 SV=1;tr|A0A2R7UPG1|A0A2R7UPG1_9PSED ATP-dependent dethiobiotin synthetase BioD OS=Pseudomonas plecoglossicida OX=70775 GN=bioD P	4	8	8	8	46.5	23.618				4480600	13842000	9661300	GO:0009102(BP:biotin biosynthetic process);GO:0005737(CC:cytoplasm);GO:0005524(MF:ATP binding);GO:0004141(MF:dethiobiotin synthase activity);GO:0000287(MF:magnesium ion binding)	K01935(bioD)	ko00780(Biotin metabolism);ko01240(Biosynthesis of cofactors)	Cytoplasmic	PF13500(AAA domain)
S2KD41	ATP-dependent DNA helicase DinG	dinG	FUNCTION: DNA-dependent ATPase and 5'-3' DNA helicase. {ECO:0000256|HAMAP-Rule:MF_02205}.	S2KD41	tr|S2KD41|S2KD41_9PSED ATP-dependent DNA helicase DinG OS=Pseudomonas plecoglossicida NB2011 OX=1330531 GN=dinG PE=3 SV=1	1	8	8	1	13	79.031				7932200	9516500	9224350	GO:0006139(BP:nucleobase-containing compound metabolic process);GO:0051539(MF:4 iron, 4 sulfur cluster binding);GO:0005524(MF:ATP binding);GO:0003677(MF:DNA binding);GO:0003678(MF:DNA helicase activity);GO:0046872(MF:metal ion binding)			Cytoplasmic	PF13307(Helicase C-terminal domain)
S2KJ63	ATP-dependent DNA helicase RecQ	L321_13289		S2KJ63	tr|S2KJ63|S2KJ63_9PSED ATP-dependent DNA helicase RecQ OS=Pseudomonas plecoglossicida NB2011 OX=1330531 GN=L321_13289 PE=4 SV=1	1	10	10	10	15	75.859				4118200	4987200	5052700	GO:0006310(BP:DNA recombination);GO:0005524(MF:ATP binding);GO:0004386(MF:helicase activity);GO:0003676(MF:nucleic acid binding)			InnerMembrane	PF00270(DEAD/DEAH box helicase);PF00271(Helicase conserved C-terminal domain)
S2K536	ATP-dependent helicase HrpA	L321_04325		S2K536;A0A2R7UGR8;A0A0B5K6P8;A0A495PCV7;A0A2A3M846	tr|S2K536|S2K536_9PSED ATP-dependent helicase HrpA OS=Pseudomonas plecoglossicida NB2011 OX=1330531 GN=L321_04325 PE=4 SV=1;tr|A0A2R7UGR8|A0A2R7UGR8_9PSED ATP-dependent RNA helicase HrpA OS=Pseudomonas plecoglossicida OX=70775 GN=hrpA PE=4 SV=1;tr|A0A0B5K6	5	15	15	15	13.8	146.76				7532500	3324700	5928600	GO:0003724(MF:RNA helicase activity)			Cytoplasmic	PF07717(Oligonucleotide/oligosaccharide-binding (OB)-fold);PF00271(Helicase conserved C-terminal domain);PF04408(Helicase associated domain (HA2));PF11898(Domain of unknown function (DUF3418))
S2JUJ7	ATP-dependent RNA helicase DbpA	L321_22677		S2JUJ7;A0A099N4W7;A0A2R7UHW9;A0A495P492	tr|S2JUJ7|S2JUJ7_9PSED ATP-dependent RNA helicase DbpA OS=Pseudomonas plecoglossicida NB2011 OX=1330531 GN=L321_22677 PE=3 SV=1;tr|A0A099N4W7|A0A099N4W7_9PSED ATP-dependent RNA helicase DbpA OS=Pseudomonas plecoglossicida OX=70775 GN=CMV24_00940 PE=3 SV=1;	4	6	6	6	16.5	49.626				7945500	5808400	7376950	GO:0005524(MF:ATP binding);GO:0004386(MF:helicase activity);GO:0003676(MF:nucleic acid binding)			Cytoplasmic	PF03880(DbpA RNA binding domain);PF00271(Helicase conserved C-terminal domain);PF00270(DEAD/DEAH box helicase)
S2KIV3	Bacterioferritin	L321_12639	FUNCTION: Iron-storage protein, whose ferroxidase center binds Fe(2+) ions, oxidizes them by dioxygen to Fe(3+), and participates in the subsequent Fe(3+) oxide mineral core formation within the central cavity of the protein complex. {ECO:0000256|PIRNR:PIRNR002560}.	S2KIV3;A0A495P8N0;A0A099MUL4	tr|S2KIV3|S2KIV3_9PSED Bacterioferritin OS=Pseudomonas plecoglossicida NB2011 OX=1330531 GN=L321_12639 PE=3 SV=1;tr|A0A495P8N0|A0A495P8N0_9PSED Bacterioferritin OS=Pseudomonas plecoglossicida OX=70775 GN=C7318_1109 PE=3 SV=1;tr|A0A099MUL4|A0A099MUL4_9PSED	3	9	9	9	76	17.984				68215000	75141000	72178000	GO:0006879(BP:cellular iron ion homeostasis);GO:0006826(BP:iron ion transport);GO:0005623(CC:cell);GO:0008199(MF:ferric iron binding);GO:0004322(MF:ferroxidase activity)	K03594(bfr)	ko00860(Porphyrin metabolism)	Cytoplasmic	PF00210(Ferritin-like domain)
S2KEU0	Bacteriophage N4 receptor, outer membrane subunit	L321_19832		S2KEU0;A0A495PDA1;A0A2R7UFU5;A0A0B5KGK1	tr|S2KEU0|S2KEU0_9PSED Bacteriophage N4 receptor, outer membrane subunit OS=Pseudomonas plecoglossicida NB2011 OX=1330531 GN=L321_19832 PE=4 SV=1	4	9	9	9	11.8	112.85				3914700	1543800	3229250				OuterMembrane	PF13283(Bacteriophage N adsorption protein A C-term)
S2JU59	Beta-agarase	L321_24881		S2JU59;A0A2R7UAJ2;A0A495P8A7;A0A099N5C4	tr|S2JU59|S2JU59_9PSED Beta-agarase OS=Pseudomonas plecoglossicida NB2011 OX=1330531 GN=L321_24881 PE=4 SV=1	4	20	20	20	33.9	82.247				6768000	10743000	9255500	GO:0005975(BP:carbohydrate metabolic process);GO:0009341(CC:beta-galactosidase complex);GO:0004565(MF:beta-galactosidase activity)			Periplasmic	PF02449(Beta-galactosidase)
A0A2R7UDI9	Beta-glucosidase BglX (Fragment)	DBB42_25525		A0A2R7UDI9;A0A495PJK6	tr|A0A2R7UDI9|A0A2R7UDI9_9PSED Beta-glucosidase BglX (Fragment) OS=Pseudomonas plecoglossicida OX=70775 GN=DBB42_25525 PE=3 SV=1;tr|A0A495PJK6|A0A495PJK6_9PSED Beta-glucosidase OS=Pseudomonas plecoglossicida OX=70775 GN=C7318_5058 PE=3 SV=1	2	11	1	1	18.3	81.312				2556900	2407500	2982200	GO:0005975(BP:carbohydrate metabolic process);GO:0004553(MF:hydrolase activity, hydrolyzing O-glycosyl compounds)	K05349(bglX)	ko00460(Cyanoamino acid metabolism);ko00940(Phenylpropanoid biosynthesis);ko00500(Starch and sucrose metabolism)	Periplasmic	PF01915(Glycosyl hydrolase family 3 C-terminal domain);PF00933(Glycosyl hydrolase family 3 N terminal domain);PF14310(Fibronectin type III-like domain)
S2JV88	Beta-lactamase	ampC		S2JV88;A0A495PH45;A0A0B5KE67	tr|S2JV88|S2JV88_9PSED Beta-lactamase OS=Pseudomonas plecoglossicida NB2011 OX=1330531 GN=ampC PE=3 SV=1	3	6	6	6	20.2	40.934				2862200	17885000	10873600	GO:0017001(BP:antibiotic catabolic process);GO:0046677(BP:response to antibiotic);GO:0030288(CC:outer membrane-bounded periplasmic space);GO:0008800(MF:beta-lactamase activity);GO:0004180(MF:carboxypeptidase activity)	K01467(ampC)	ko02020(Two-component system)	Periplasmic	PF00144(Beta-lactamase)
S2K0D9	Bifunctional glutamine synthetase adenylyltransferase/adenylyl-removing enzyme	glnE	FUNCTION: Involved in the regulation of glutamine synthetase GlnA, a key enzyme in the process to assimilate ammonia. When cellular nitrogen levels are high, the C-terminal adenylyl transferase (AT) inactivates GlnA by covalent transfer of an adenylyl group from ATP to specific tyrosine residue of GlnA, thus reducing its activity. Conversely, when nitrogen levels are low, the N-terminal adenylyl …	S2K0D9;A0A495P651;A0A2R7UJA7;A0A0B5KPG2	tr|S2K0D9|S2K0D9_9PSED Bifunctional glutamine synthetase adenylyltransferase/adenylyl-removing enzyme OS=Pseudomonas plecoglossicida NB2011 OX=1330531 GN=glnE PE=3 SV=1	4	24	24	24	32.4	109.91				50101000	38248000	44674500	GO:0008152(BP:metabolic process);GO:0000820(BP:regulation of glutamine family amino acid metabolic process);GO:0008882(MF:[glutamate-ammonia-ligase] adenylyltransferase activity);GO:0047388(MF:[glutamine synthetase]-adenylyl-L-tyrosine phosphorylase);GO:0005524(MF:ATP binding);GO:0000287(MF:magnesium ion binding)			Cytoplasmic	PF03710(Glutamate-ammonia ligase adenylyltransferase);PF08335(GlnD PII-uridylyltransferase)
S2KPZ9	Bifunctional ligase/repressor BirA	birA	FUNCTION: Acts both as a biotin--[acetyl-CoA-carboxylase] ligase and a biotin-operon repressor. In the presence of ATP, BirA activates biotin to form the BirA-biotinyl-5'-adenylate (BirA-bio-5'-AMP or holoBirA) complex. HoloBirA can either transfer the biotinyl moiety to the biotin carboxyl carrier protein (BCCP) subunit of acetyl-CoA carboxylase, or bind to the biotin operator site and inhibit t…	S2KPZ9;A0A495P8P7;A0A2R7UCB4;A0A099MUP7	tr|S2KPZ9|S2KPZ9_9PSED Bifunctional ligase/repressor BirA OS=Pseudomonas plecoglossicida NB2011 OX=1330531 GN=birA PE=3 SV=1;tr|A0A495P8P7|A0A495P8P7_9PSED Bifunctional ligase/repressor BirA OS=Pseudomonas plecoglossicida OX=70775 GN=birA PE=3 SV=1;tr|A0A2	4	4	4	4	16.7	36.074				8852200	2847700	6349950	GO:0009305(BP:protein biotinylation);GO:0006355(BP:regulation of transcription, DNA-templated);GO:0005524(MF:ATP binding);GO:0004077(MF:biotin-[acetyl-CoA-carboxylase] ligase activity);GO:0003677(MF:DNA binding)	K03524(birA)	ko00780(Biotin metabolism)	Cytoplasmic	PF08279(HTH domain);PF03099(Biotin/lipoate A/B protein ligase family)
S2KMG3	Bifunctional protein HldE	hldE	FUNCTION: Catalyzes the ADP transfer from ATP to D-glycero-beta-D-manno-heptose 1-phosphate, yielding ADP-D-glycero-beta-D-manno-heptose. {ECO:0000256|HAMAP-Rule:MF_01603, ECO:0000256|SAAS:SAAS00015127}.; FUNCTION: Catalyzes the phosphorylation of D-glycero-D-manno-heptose 7-phosphate at the C-1 position to selectively form D-glycero-beta-D-manno-heptose-1,7-bisphosphate. {ECO:0000256|HAMAP-Rule:…	S2KMG3;A0A0B5KRW7;A0A2A3MB67;A0A495P3W1;A0A2R7UJJ5	tr|S2KMG3|S2KMG3_9PSED Bifunctional protein HldE OS=Pseudomonas plecoglossicida NB2011 OX=1330531 GN=hldE PE=3 SV=1;tr|A0A0B5KRW7|A0A0B5KRW7_9PSED Bifunctional protein HldE OS=Pseudomonas plecoglossicida OX=70775 GN=hldE PE=3 SV=1;tr|A0A2A3MB67|A0A2A3MB67_	5	13	13	13	34.7	49.974				56625000	39197000	48411000	GO:0097171(BP:ADP-L-glycero-beta-D-manno-heptose biosynthetic process);GO:0005524(MF:ATP binding);GO:0033785(MF:heptose 7-phosphate kinase activity);GO:0033786(MF:heptose-1-phosphate adenylyltransferase activity);GO:0016773(MF:phosphotransferase activity, alcohol group as acceptor)	K03272(gmhC)	ko01250(Biosynthesis of nucleotide sugars);ko00540(Lipopolysaccharide biosynthesis)	Cytoplasmic	PF01467(Cytidylyltransferase-like);PF00294(pfkB family carbohydrate kinase)
S2K371	Bifunctional uridylyltransferase/uridylyl-removing enzyme	glnD	FUNCTION: Modifies, by uridylylation and deuridylylation, the PII regulatory proteins (GlnB and homologs), in response to the nitrogen status of the cell that GlnD senses through the glutamine level. Under low glutamine levels, catalyzes the conversion of the PII proteins and UTP to PII-UMP and PPi, while under higher glutamine levels, GlnD hydrolyzes PII-UMP to PII and UMP (deuridylylation). Thu…	S2K371;A0A495PGN7;A0A2R7UMG1;A0A2A3M998;A0A099MWN0	tr|S2K371|S2K371_9PSED Bifunctional uridylyltransferase/uridylyl-removing enzyme OS=Pseudomonas plecoglossicida NB2011 OX=1330531 GN=glnD PE=3 SV=1;tr|A0A495PGN7|A0A495PGN7_9PSED Bifunctional uridylyltransferase/uridylyl-removing enzyme OS=Pseudomonas plec	5	14	14	14	17.2	102.87				36952000	23296000	30624000	GO:0006807(BP:nitrogen compound metabolic process);GO:0006808(BP:regulation of nitrogen utilization);GO:0008773(MF:[protein-PII] uridylyltransferase activity);GO:0008081(MF:phosphoric diester hydrolase activity)	K00990(glnD)	ko02020(Two-component system)	Cytoplasmic	PF01966(HD domain);PF08335(GlnD PII-uridylyltransferase);PF01909(Nucleotidyltransferase domain);PF01842(ACT domain)
S2K5V0	Binding-protein-dependent transport system inner membrane protein	L321_11135		S2K5V0;A0A495PBF1;A0A2R7UBM9;A0A0B5KA50	tr|S2K5V0|S2K5V0_9PSED Binding-protein-dependent transport system inner membrane protein OS=Pseudomonas plecoglossicida NB2011 OX=1330531 GN=L321_11135 PE=3 SV=1;tr|A0A495PBF1|A0A495PBF1_9PSED Microcin C transport system permease protein OS=Pseudomonas ple	4	2	2	2	10.9	38.018				2171000	1697500	2434250	GO:0055085(BP:transmembrane transport);GO:0016021(CC:integral component of membrane);GO:0005886(CC:plasma membrane)	K13895(yejE)	ko02010(ABC transporters)	InnerMembrane	PF00528(Binding-protein-dependent transport system inner membrane component)
S2K1G0	Binding-protein-dependent transport system inner membrane protein	L321_09359		S2K1G0;A0A495PAC3;A0A2R7UQ22;A0A099MU42	tr|S2K1G0|S2K1G0_9PSED Binding-protein-dependent transport system inner membrane protein OS=Pseudomonas plecoglossicida NB2011 OX=1330531 GN=L321_09359 PE=3 SV=1	4	3	3	3	16.8	30.259				21052000	10452000	16252000	GO:0055085(BP:transmembrane transport);GO:0016021(CC:integral component of membrane);GO:0005886(CC:plasma membrane)	K17317(gtsC)	ko02010(ABC transporters)	InnerMembrane	PF00528(Binding-protein-dependent transport system inner membrane component)
S2KBR2	Binding-protein-dependent transport system inner membrane protein	L321_00437		S2KBR2;A0A495P7L3;A0A2R7UH23;A0A2A3MAC5;A0A0B5K514	tr|S2KBR2|S2KBR2_9PSED Binding-protein-dependent transport system inner membrane protein OS=Pseudomonas plecoglossicida NB2011 OX=1330531 GN=L321_00437 PE=3 SV=1;tr|A0A495P7L3|A0A495P7L3_9PSED Dipeptide transport system permease protein OS=Pseudomonas plec	5	3	3	3	11	33.024				6886100	4248500	6067300	GO:0055085(BP:transmembrane transport);GO:0016021(CC:integral component of membrane);GO:0005886(CC:plasma membrane)	K12370(dppC)	ko02010(ABC transporters)	InnerMembrane	PF12911(N-terminal TM domain of oligopeptide transport permease C);PF00528(Binding-protein-dependent transport system inner membrane component)
S2KUH1	Binding-protein-dependent transport system protein	L321_09354		S2KUH1;A0A2R7UN66;A0A0B5K4S6;A0A495P808	tr|S2KUH1|S2KUH1_9PSED Binding-protein-dependent transport system protein OS=Pseudomonas plecoglossicida NB2011 OX=1330531 GN=L321_09354 PE=3 SV=1;tr|A0A2R7UN66|A0A2R7UN66_9PSED Sugar ABC transporter permease OS=Pseudomonas plecoglossicida OX=70775 GN=DBB4	4	7	7	7	20.9	33.747				26750000	21722000	24736000	GO:0055085(BP:transmembrane transport);GO:0016021(CC:integral component of membrane);GO:0005886(CC:plasma membrane)	K17316(gtsB)	ko02010(ABC transporters)	InnerMembrane	PF00528(Binding-protein-dependent transport system inner membrane component)
S2KQH7	Biopolymer transport protein ExbD	L321_15923		S2KQH7;A0A495P641;A0A2A3M6J5;A0A099N7Q6	tr|S2KQH7|S2KQH7_9PSED Biopolymer transport protein ExbD OS=Pseudomonas plecoglossicida NB2011 OX=1330531 GN=L321_15923 PE=3 SV=1;tr|A0A495P641|A0A495P641_9PSED Biopolymer transport protein ExbD OS=Pseudomonas plecoglossicida OX=70775 GN=C7318_0518 PE=3 SV	4	5	5	5	28.2	15.283				48266000	31482000	40374000	GO:0015031(BP:protein transport);GO:0016021(CC:integral component of membrane);GO:0005886(CC:plasma membrane);GO:0022857(MF:transmembrane transporter activity)			Periplasmic;Cytoplasmic	PF02472(Biopolymer transport protein ExbD/TolR)
S2KJS2	Biotin synthase	bioB	FUNCTION: Catalyzes the conversion of dethiobiotin (DTB) to biotin by the insertion of a sulfur atom into dethiobiotin via a radical-based mechanism. {ECO:0000256|HAMAP-Rule:MF_01694, ECO:0000256|SAAS:SAAS00833214}.	S2KJS2;A0A495P7F6;A0A2R7ULP4;A0A099MS15	tr|S2KJS2|S2KJS2_9PSED Biotin synthase OS=Pseudomonas plecoglossicida NB2011 OX=1330531 GN=bioB PE=3 SV=1;tr|A0A495P7F6|A0A495P7F6_9PSED Biotin synthase OS=Pseudomonas plecoglossicida OX=70775 GN=bioB PE=3 SV=1;tr|A0A2R7ULP4|A0A2R7ULP4_9PSED Biotin synthas	4	5	5	5	18.2	38.919				2293400	3579800	3436600	GO:0009102(BP:biotin biosynthetic process);GO:0051537(MF:2 iron, 2 sulfur cluster binding);GO:0051539(MF:4 iron, 4 sulfur cluster binding);GO:0004076(MF:biotin synthase activity);GO:0005506(MF:iron ion binding)	K01012(bioB)	ko00780(Biotin metabolism);ko01240(Biosynthesis of cofactors)	Cytoplasmic	PF06968(Biotin and Thiamin Synthesis associated domain);PF04055(Radical SAM superfamily)
S2KQW4	BolA family protein	L321_00787		S2KQW4;A0A495PIJ1;A0A099MXB2	tr|S2KQW4|S2KQW4_9PSED BolA family protein OS=Pseudomonas plecoglossicida NB2011 OX=1330531 GN=L321_00787 PE=3 SV=1;tr|A0A495PIJ1|A0A495PIJ1_9PSED BolA protein family transcriptional regulator OS=Pseudomonas plecoglossicida OX=70775 GN=C7318_4743 PE=3 SV=1	3	2	2	2	39.8	10.773				14238000	171920000	93579000				Periplasmic;Cytoplasmic	PF01722(BolA-like protein)
S2KPM6	C4-dicarboxylate transport protein	dctA	FUNCTION: Responsible for the transport of dicarboxylates such as succinate, fumarate, and malate across the membrane. {ECO:0000256|HAMAP-Rule:MF_01300}.	S2KPM6;A0A495PAM4;A0A2R7UHY0;A0A099N2W1	tr|S2KPM6|S2KPM6_9PSED C4-dicarboxylate transport protein OS=Pseudomonas plecoglossicida NB2011 OX=1330531 GN=dctA PE=3 SV=1	4	5	5	5	12.5	46.29				22489000	31189000	27339000	GO:0006835(BP:dicarboxylic acid transport);GO:0016021(CC:integral component of membrane);GO:0005886(CC:plasma membrane);GO:0015293(MF:symporter activity)	K11103(dctA)	ko02020(Two-component system)	InnerMembrane	PF00375(Sodium:dicarboxylate symporter family)
S2JSJ5	Carboxylesterase	L321_23606		S2JSJ5;A0A2R7UIR7;A0A099N6L1;A0A495PHD7	tr|S2JSJ5|S2JSJ5_9PSED Carboxylesterase OS=Pseudomonas plecoglossicida NB2011 OX=1330531 GN=L321_23606 PE=4 SV=1;tr|A0A2R7UIR7|A0A2R7UIR7_9PSED Carboxylesterase OS=Pseudomonas plecoglossicida OX=70775 GN=DBB42_11860 PE=4 SV=1;tr|A0A099N6L1|A0A099N6L1_9PSED	4	7	7	7	46.3	24.288				30263000	132520000	81891500	GO:0016787(MF:hydrolase activity)			Cytoplasmic	PF02230(Phospholipase/Carboxylesterase)
S2JZC6	Carboxynorspermidine/carboxyspermidine decarboxylase	L321_20962	FUNCTION: Catalyzes the decarboxylation of carboxynorspermidine and carboxyspermidine. {ECO:0000256|PIRNR:PIRNR038941}.	S2JZC6;A0A495PD45;A0A099N026	tr|S2JZC6|S2JZC6_9PSED Carboxynorspermidine/carboxyspermidine decarboxylase OS=Pseudomonas plecoglossicida NB2011 OX=1330531 GN=L321_20962 PE=3 SV=1;tr|A0A495PD45|A0A495PD45_9PSED Carboxynorspermidine/carboxyspermidine decarboxylase OS=Pseudomonas plecoglo	3	14	14	14	41.1	40.958				65767000	93657000	80212000	GO:0045312(BP:nor-spermidine biosynthetic process);GO:0008295(BP:spermidine biosynthetic process);GO:0005737(CC:cytoplasm);GO:0016831(MF:carboxy-lyase activity)	K13747(nspC)	ko00330(Arginine and proline metabolism)	Cytoplasmic	PF00278(Pyridoxal-dependent decarboxylase, C-terminal sheet domain)
S2JYQ7	Cbb3-type cytochrome c oxidase subunit	L321_14381	FUNCTION: C-type cytochrome. Part of the cbb3-type cytochrome c oxidase complex. {ECO:0000256|PIRNR:PIRNR000006}.	S2JYQ7;A0A495P9R1;A0A2R7UQE6;A0A0B5KE12	tr|S2JYQ7|S2JYQ7_9PSED Cbb3-type cytochrome c oxidase subunit OS=Pseudomonas plecoglossicida NB2011 OX=1330531 GN=L321_14381 PE=3 SV=1	4	5	5	5	19.7	35.602				6026900	6635100	6831000	GO:0006811(BP:ion transport);GO:0006119(BP:oxidative phosphorylation);GO:0016021(CC:integral component of membrane);GO:0005886(CC:plasma membrane);GO:0070469(CC:respiratory chain);GO:0009055(MF:electron transfer activity);GO:0020037(MF:heme binding);GO:0005506(MF:iron ion binding)	K00406(ccoP)	ko02020(Two-component system);ko00190(Oxidative phosphorylation)	Periplasmic	PF14715(N-terminal domain of cytochrome oxidase-cbb3, FixP);PF13442(Cytochrome C oxidase, cbb3-type, subunit III)
S2K325	Cbb3-type cytochrome c oxidase subunit II	L321_14371		S2K325;A0A2R7USI0;A0A099N1R7	tr|S2K325|S2K325_9PSED Cbb3-type cytochrome c oxidase subunit II OS=Pseudomonas plecoglossicida NB2011 OX=1330531 GN=L321_14371 PE=4 SV=1;tr|A0A2R7USI0|A0A2R7USI0_9PSED Cytochrome-c oxidase, cbb3-type subunit II OS=Pseudomonas plecoglossicida OX=70775 GN=c	3	3	1	1	14.4	22.686				6706100	6485700	7095900	GO:0016021(CC:integral component of membrane);GO:0009055(MF:electron transfer activity);GO:0020037(MF:heme binding);GO:0046872(MF:metal ion binding)	K00405(ccoO)	ko02020(Two-component system);ko00190(Oxidative phosphorylation)	Cytoplasmic	PF02433(Cytochrome C oxidase, mono-heme subunit/FixO)
S2K111	Cbb3-type cytochrome c oxidase subunit II	L321_10745		S2K111;A0A495PFK4;A0A099N409	tr|S2K111|S2K111_9PSED Cbb3-type cytochrome c oxidase subunit II OS=Pseudomonas plecoglossicida NB2011 OX=1330531 GN=L321_10745 PE=4 SV=1;tr|A0A495PFK4|A0A495PFK4_9PSED Cytochrome c oxidase cbb3-type subunit 2 OS=Pseudomonas plecoglossicida OX=70775 GN=C73	3	6	6	4	33.7	22.76				65151000	66803000	66477000	GO:0016021(CC:integral component of membrane);GO:0009055(MF:electron transfer activity);GO:0020037(MF:heme binding);GO:0046872(MF:metal ion binding)	K00405(ccoO)	ko02020(Two-component system);ko00190(Oxidative phosphorylation)	Periplasmic	PF02433(Cytochrome C oxidase, mono-heme subunit/FixO)
S2K5T2	CBS domain-containing protein	L321_02191		S2K5T2;A0A495PJU9;A0A2R7UAZ7;A0A2A3M9A5;A0A099MWD2	tr|S2K5T2|S2K5T2_9PSED CBS domain-containing protein OS=Pseudomonas plecoglossicida NB2011 OX=1330531 GN=L321_02191 PE=3 SV=1;tr|A0A495PJU9|A0A495PJU9_9PSED Mg2+/Co2+ transporter CorB OS=Pseudomonas plecoglossicida OX=70775 GN=C7318_5002 PE=3 SV=1	5	6	6	6	18.5	44.149				5230600	3454700	4842650	GO:0016021(CC:integral component of membrane);GO:0050660(MF:flavin adenine dinucleotide binding)			Cytoplasmic	PF00571(CBS domain);PF03471(Transporter associated domain);PF01595(Domain of unknown function DUF21)
S2KJL9	CCA-adding enzyme	cca	FUNCTION: Catalyzes the addition and repair of the essential 3'-terminal CCA sequence in tRNAs without using a nucleic acid template. Adds these three nucleotides in the order of C, C, and A to the tRNA nucleotide-73, using CTP and ATP as substrates and producing inorganic pyrophosphate. {ECO:0000256|HAMAP-Rule:MF_01262, ECO:0000256|SAAS:SAAS00827825}.	S2KJL9;A0A495P7J4;A0A2R7ULC9;A0A0B5KI76	tr|S2KJL9|S2KJL9_9PSED CCA-adding enzyme OS=Pseudomonas plecoglossicida NB2011 OX=1330531 GN=cca PE=3 SV=1	4	10	10	10	37.2	41.376				6561200	13052000	10306600	GO:0042245(BP:RNA repair);GO:0001680(BP:tRNA 3'-terminal CCA addition);GO:0005524(MF:ATP binding);GO:0052929(MF:ATP:3'-cytidine-cytidine-tRNA adenylyltransferase activity);GO:0052928(MF:CTP:3'-cytidine-tRNA cytidylyltransferase activity);GO:0052927(MF:CTP:tRNA cytidylyltransferase activity);GO:0016787(MF:hydrolase activity);GO:0000287(MF:magnesium ion binding);GO:0000049(MF:tRNA binding);GO:00164…			Cytoplasmic	PF01743(Poly A polymerase head domain);PF12627(Probable RNA and SrmB- binding site of polymerase A)
S2K3V0	Cell division protein FtsB	ftsB	FUNCTION: Essential cell division protein. May link together the upstream cell division proteins, which are predominantly cytoplasmic, with the downstream cell division proteins, which are predominantly periplasmic. {ECO:0000256|HAMAP-Rule:MF_00599, ECO:0000256|SAAS:SAAS00963806}.	S2K3V0;A0A495PJ49;A0A099MWL3	tr|S2K3V0|S2K3V0_9PSED Cell division protein FtsB OS=Pseudomonas plecoglossicida NB2011 OX=1330531 GN=ftsB PE=3 SV=1;tr|A0A495PJ49|A0A495PJ49_9PSED Cell division protein FtsB OS=Pseudomonas plecoglossicida OX=70775 GN=ftsB PE=3 SV=1;tr|A0A099MWL3|A0A099MWL	3	4	4	4	39.8	10.857				6955700	4585100	6270400	GO:0043093(BP:FtsZ-dependent cytokinesis);GO:0032153(CC:cell division site);GO:0005887(CC:integral component of plasma membrane)			Cytoplasmic	PF04977(Septum formation initiator)
S2KSX5	Cell division protein FtsX	L321_12304	FUNCTION: Part of the ABC transporter FtsEX involved in cellular division. {ECO:0000256|PIRNR:PIRNR003097}.	S2KSX5;A0A2R7UR67;A0A099N5N5;A0A495P4A0	tr|S2KSX5|S2KSX5_9PSED Cell division protein FtsX OS=Pseudomonas plecoglossicida NB2011 OX=1330531 GN=L321_12304 PE=3 SV=1;tr|A0A2R7UR67|A0A2R7UR67_9PSED Cell division protein FtsX OS=Pseudomonas plecoglossicida OX=70775 GN=DBB42_06365 PE=3 SV=1;tr|A0A099N	4	5	5	5	18.4	37.147				10209000	5455100	8332050	GO:0007049(BP:cell cycle);GO:0051301(BP:cell division);GO:0016021(CC:integral component of membrane);GO:0005886(CC:plasma membrane)	K09811(ftsX)	ko02010(ABC transporters)	InnerMembrane
S2KCG6	Cell division protein ZapE	zapE	FUNCTION: Reduces the stability of FtsZ polymers in the presence of ATP. {ECO:0000256|HAMAP-Rule:MF_01919}.	S2KCG6;A0A495PJV0;A0A2R7ULJ2;A0A2A3M4X9;A0A0B5K5E2	tr|S2KCG6|S2KCG6_9PSED Cell division protein ZapE OS=Pseudomonas plecoglossicida NB2011 OX=1330531 GN=zapE PE=3 SV=1;tr|A0A495PJV0|A0A495PJV0_9PSED Cell division protein ZapE OS=Pseudomonas plecoglossicida OX=70775 GN=zapE PE=3 SV=1;tr|A0A2R7ULJ2|A0A2R7ULJ	5	13	13	13	47.8	42.118				14083000	19246000	17164500	GO:0007049(BP:cell cycle);GO:0051301(BP:cell division);GO:0005737(CC:cytoplasm);GO:0005524(MF:ATP binding);GO:0016887(MF:ATPase activity)			Cytoplasmic	PF03969(AFG1-like ATPase)
S2JUF6	Cell wall hydrolase SleB	L321_21032		S2JUF6	tr|S2JUF6|S2JUF6_9PSED Cell wall hydrolase SleB OS=Pseudomonas plecoglossicida NB2011 OX=1330531 GN=L321_21032 PE=4 SV=1	1	6	6	6	43.8	22.322				4661400	10592000	8126700	GO:0016787(MF:hydrolase activity)			Periplasmic	PF07486(Cell Wall Hydrolase)
S2K7P3	Cellulose synthase	L321_07107		S2K7P3	tr|S2K7P3|S2K7P3_9PSED Cellulose synthase OS=Pseudomonas plecoglossicida NB2011 OX=1330531 GN=L321_07107 PE=4 SV=1	1	4	4	4	19.3	26.643				5131100	4434700	5282900				Cytoplasmic	PF06564(Cellulose biosynthesis protein BcsQ)
S2KM29	Cellulose synthase catalytic subunit [UDP-forming]	bcsA	FUNCTION: Catalytic subunit of cellulose synthase. It polymerizes uridine 5'-diphosphate glucose to cellulose. {ECO:0000256|RuleBase:RU365020}.	S2KM29	tr|S2KM29|S2KM29_9PSED Cellulose synthase catalytic subunit [UDP-forming] OS=Pseudomonas plecoglossicida NB2011 OX=1330531 GN=bcsA PE=3 SV=1	1	6	6	4	8.6	98.005				7553300	5904800	7229050	GO:0030244(BP:cellulose biosynthetic process);GO:0006011(BP:UDP-glucose metabolic process);GO:0016021(CC:integral component of membrane);GO:0005886(CC:plasma membrane);GO:0016760(MF:cellulose synthase (UDP-forming) activity);GO:0035438(MF:cyclic-di-GMP binding)			InnerMembrane	PF07238(PilZ domain);PF00535(Glycosyl transferase family 2)
S2K0T8	CHAD domain-containing protein	L321_18047		S2K0T8;A0A2R7UN37;A0A0B5KKB9	tr|S2K0T8|S2K0T8_9PSED CHAD domain-containing protein OS=Pseudomonas plecoglossicida NB2011 OX=1330531 GN=L321_18047 PE=4 SV=1	3	6	6	6	27.8	28.858				9556000	9522800	10039400				Cytoplasmic	PF05235(CHAD domain)
S2KW78	Choline ABC transporter ATP-binding protein	L321_06219		S2KW78;A0A099N7G1;A0A495P813	tr|S2KW78|S2KW78_9PSED Choline ABC transporter ATP-binding protein OS=Pseudomonas plecoglossicida NB2011 OX=1330531 GN=L321_06219 PE=4 SV=1;tr|A0A099N7G1|A0A099N7G1_9PSED Choline ABC transporter ATP-binding protein OS=Pseudomonas plecoglossicida OX=70775 G	3	4	4	4	12.8	43.88				13431000	3948000	9189500	GO:0055052(CC:ATP-binding cassette (ABC) transporter complex, substrate-binding subunit-containing);GO:0005524(MF:ATP binding);GO:0016887(MF:ATPase activity);GO:0015220(MF:choline transmembrane transporter activity)	K02000(proV)	ko02010(ABC transporters)	Cytoplasmic	PF00005(ABC transporter)
S2KVY8	CinA domain-containing protein	L321_06586		S2KVY8;A0A495PIU3;A0A2R7UML6;A0A2A3M7W2;A0A099MXB3	tr|S2KVY8|S2KVY8_9PSED CinA domain-containing protein OS=Pseudomonas plecoglossicida NB2011 OX=1330531 GN=L321_06586 PE=4 SV=1	5	5	5	5	52.5	16.881				13324000	26291000	20307500		K03743(pncC)	ko00760(Nicotinate and nicotinamide metabolism)	Cytoplasmic	PF02464(Competence-damaged protein)
S2K6C8	Class V aminotransferase	L321_00877		S2K6C8	tr|S2K6C8|S2K6C8_9PSED Class V aminotransferase OS=Pseudomonas plecoglossicida NB2011 OX=1330531 GN=L321_00877 PE=4 SV=1	1	2	2	2	6.4	41.564				6529400	673570	4101485	GO:0008483(MF:transaminase activity)			Cytoplasmic	PF00266(Aminotransferase class-V)
S2KPJ9	Cobyric acid synthase	cobQ	FUNCTION: Catalyzes amidations at positions B, D, E, and G on adenosylcobyrinic A,C-diamide. NH(2) groups are provided by glutamine, and one molecule of ATP is hydrogenolyzed for each amidation. {ECO:0000256|HAMAP-Rule:MF_00028, ECO:0000256|SAAS:SAAS00709802}.	S2KPJ9;A0A495PME4;A0A2R7UE32;A0A2A3M7P4;A0A0B5K9D4	tr|S2KPJ9|S2KPJ9_9PSED Cobyric acid synthase OS=Pseudomonas plecoglossicida NB2011 OX=1330531 GN=cobQ PE=3 SV=1	5	3	3	3	6.8	51.594				3102300	1730400	2916350	GO:0009236(BP:cobalamin biosynthetic process);GO:0006541(BP:glutamine metabolic process);GO:0015420(MF:cobalamin-transporting ATPase activity);GO:0003824(MF:catalytic activity)	K02232(cobQ)	ko00860(Porphyrin metabolism);ko01240(Biosynthesis of cofactors)	Cytoplasmic	PF07685(CobB/CobQ-like glutamine amidotransferase domain);PF13500(AAA domain)
S2K078	Coenzyme PQQ synthesis protein B	pqqB	FUNCTION: May be involved in the transport of PQQ or its precursor to the periplasm. {ECO:0000256|HAMAP-Rule:MF_00653, ECO:0000256|SAAS:SAAS00055099}.	S2K078;A0A2R7UNH3;A0A099MS35;A0A495P6D5;A0A4D6P018	tr|S2K078|S2K078_9PSED Coenzyme PQQ synthesis protein B OS=Pseudomonas plecoglossicida NB2011 OX=1330531 GN=pqqB PE=3 SV=1;tr|A0A2R7UNH3|A0A2R7UNH3_9PSED Coenzyme PQQ synthesis protein B OS=Pseudomonas plecoglossicida OX=70775 GN=pqqB PE=3 SV=1;tr|A0A099MS	5	7	7	7	34	33.346				10307000	9595500	10451250	GO:0018189(BP:pyrroloquinoline quinone biosynthetic process)			Cytoplasmic	PF12706(Beta-lactamase superfamily domain)
S2K0R9	Coenzyme PQQ synthesis protein F	L321_11725		S2K0R9	tr|S2K0R9|S2K0R9_9PSED Coenzyme PQQ synthesis protein F OS=Pseudomonas plecoglossicida NB2011 OX=1330531 GN=L321_11725 PE=3 SV=1	1	1	1	1	1.8	83.965				2871700	830880	2351290	GO:0018189(BP:pyrroloquinoline quinone biosynthetic process);GO:0004222(MF:metalloendopeptidase activity);GO:0008270(MF:zinc ion binding)			Cytoplasmic	PF00675(Insulinase (Peptidase family M16))
S2KMP7	Cold-shock DNA-binding domain-containing protein	L321_06826		S2KMP7;A0A099MWI0	tr|S2KMP7|S2KMP7_9PSED Cold-shock DNA-binding domain-containing protein OS=Pseudomonas plecoglossicida NB2011 OX=1330531 GN=L321_06826 PE=4 SV=1;tr|A0A099MWI0|A0A099MWI0_9PSED Cold shock protein CspA OS=Pseudomonas plecoglossicida OX=70775 GN=C7318_4931 PE	2	4	4	4	55.1	7.6725				320570000	705250000	513410000	GO:0005737(CC:cytoplasm);GO:0003677(MF:DNA binding)			Cytoplasmic	PF00313('Cold-shock' DNA-binding domain)
S2KVW6	Cold-shock DNA-binding domain-containing protein	L321_06461		S2KVW6;A0A495PAY6;A0A2R7UR18;A0A0B5K0P4	tr|S2KVW6|S2KVW6_9PSED Cold-shock DNA-binding domain-containing protein OS=Pseudomonas plecoglossicida NB2011 OX=1330531 GN=L321_06461 PE=4 SV=1;tr|A0A495PAY6|A0A495PAY6_9PSED Putative cold-shock DNA-binding protein OS=Pseudomonas plecoglossicida OX=70775	4	3	3	3	15.2	21.391				8920400	6036000	7978200	GO:0005737(CC:cytoplasm);GO:0016021(CC:integral component of membrane);GO:0003677(MF:DNA binding)			InnerMembrane	PF00313('Cold-shock' DNA-binding domain)
S2JYA6	CopD domain-containing protein	L321_24871		S2JYA6;A0A495PDS7;A0A2R7UCN7;A0A099N340	tr|S2JYA6|S2JYA6_9PSED CopD domain-containing protein OS=Pseudomonas plecoglossicida NB2011 OX=1330531 GN=L321_24871 PE=4 SV=1;tr|A0A495PDS7|A0A495PDS7_9PSED Putative membrane protein OS=Pseudomonas plecoglossicida OX=70775 GN=C7318_1776 PE=4 SV=1;tr|A0A2R	4	4	4	4	29.9	16.932				4094100	1889900	3492000	GO:0016021(CC:integral component of membrane)			InnerMembrane	PF05425(Copper resistance protein D)
S2KRG0	Coproporphyrinogen-III oxidase	L321_14411		S2KRG0;A0A495PB48;A0A2R7UF80;A0A099N1W6	tr|S2KRG0|S2KRG0_9PSED Coproporphyrinogen-III oxidase OS=Pseudomonas plecoglossicida NB2011 OX=1330531 GN=L321_14411 PE=3 SV=1	4	7	7	7	18.9	52.593				16461000	34100000	25780500	GO:0006782(BP:protoporphyrinogen IX biosynthetic process);GO:0005737(CC:cytoplasm);GO:0051539(MF:4 iron, 4 sulfur cluster binding);GO:0051989(MF:coproporphyrinogen dehydrogenase activity);GO:0004109(MF:coproporphyrinogen oxidase activity);GO:0046872(MF:metal ion binding)	K02495(hemN)	ko00860(Porphyrin metabolism);ko01240(Biosynthesis of cofactors)	Cytoplasmic	PF06969(HemN C-terminal domain);PF04055(Radical SAM superfamily)
S2KKQ3	CreA family protein	L321_09579		S2KKQ3;A0A495PCK2;A0A099MT97;A0A2R7UMX2	tr|S2KKQ3|S2KKQ3_9PSED CreA family protein OS=Pseudomonas plecoglossicida NB2011 OX=1330531 GN=L321_09579 PE=4 SV=1;tr|A0A495PCK2|A0A495PCK2_9PSED CreA protein OS=Pseudomonas plecoglossicida OX=70775 GN=C7318_1331 PE=4 SV=1;tr|A0A099MT97|A0A099MT97_9PSED C	4	8	8	8	51	16.653				3111300	34608000	19859650				Cytoplasmic	PF05981(CreA protein)
S2JY11	Crp/FNR family transcriptional regulator	L321_14416		S2JY11	tr|S2JY11|S2JY11_9PSED Crp/FNR family transcriptional regulator OS=Pseudomonas plecoglossicida NB2011 OX=1330531 GN=L321_14416 PE=4 SV=1	1	5	5	1	25.8	27.249				6280800	14587000	10933900	GO:0003677(MF:DNA binding);GO:0003700(MF:DNA-binding transcription factor activity)			Cytoplasmic	PF00027(Cyclic nucleotide-binding domain);PF13545(Crp-like helix-turn-helix domain)
S2KL75	Cupin 4 family protein	L321_08955		S2KL75;A0A2R7UGH7;A0A099N3I1	tr|S2KL75|S2KL75_9PSED Cupin 4 family protein OS=Pseudomonas plecoglossicida NB2011 OX=1330531 GN=L321_08955 PE=4 SV=1;tr|A0A2R7UGH7|A0A2R7UGH7_9PSED Cupin domain-containing protein OS=Pseudomonas plecoglossicida OX=70775 GN=DBB42_18175 PE=4 SV=1;tr|A0A099	3	4	4	2	16	43.915				6426100	10082000	8754050				Cytoplasmic	PF08007(Cupin superfamily protein)
S2K4D8	Cyclic diguanosine monophosphate-binding protein	L321_05909	FUNCTION: Binds the second messenger bis-(3'-5') cyclic dimeric guanosine monophosphate (c-di-GMP). Can bind two c-di-GMP molecules per monomer. May play a role in bacterial second-messenger regulated processes. Binding to c-di-GMP induces a conformational change of the C- and N-termini resulting in the exposure of a highly negative surface on one side of the protein to a possible effector protei…	S2K4D8;A0A2R7URF9;A0A0B5JU87;A0A495PHM2	tr|S2K4D8|S2K4D8_9PSED Cyclic diguanosine monophosphate-binding protein OS=Pseudomonas plecoglossicida NB2011 OX=1330531 GN=L321_05909 PE=4 SV=1;tr|A0A2R7URF9|A0A2R7URF9_9PSED Cyclic diguanosine monophosphate-binding protein OS=Pseudomonas plecoglossicida	4	2	2	2	14.2	14.423				4520500	9940300	7730400	GO:0035438(MF:cyclic-di-GMP binding)			Cytoplasmic	PF07238(PilZ domain)
S2JXI1	Cyclic pyranopterin monophosphate synthase	moaC	FUNCTION: Catalyzes the conversion of (8S)-3',8-cyclo-7,8-dihydroguanosine 5'-triphosphate to cyclic pyranopterin monophosphate (cPMP). {ECO:0000256|HAMAP-Rule:MF_01224}.	S2JXI1;A0A495PJ19;A0A2R7UIE8;A0A099N6B7	tr|S2JXI1|S2JXI1_9PSED Cyclic pyranopterin monophosphate synthase OS=Pseudomonas plecoglossicida NB2011 OX=1330531 GN=moaC PE=3 SV=1;tr|A0A495PJ19|A0A495PJ19_9PSED Cyclic pyranopterin monophosphate synthase OS=Pseudomonas plecoglossicida OX=70775 GN=moaC P	4	5	5	5	34.6	16.638				5887000	8968800	7927900	GO:0006777(BP:Mo-molybdopterin cofactor biosynthetic process);GO:0061799(MF:cyclic pyranopterin monophosphate synthase activity)	K03637(moaC)	ko01240(Biosynthesis of cofactors);ko04122(Sulfur relay system);ko00790(Folate biosynthesis)	Cytoplasmic	PF01967(MoaC family)
S2K592	Cystathionine gamma-lyase	L321_04625		S2K592;A0A495P8P1;A0A2R7UQ64;A0A2A3LZE7;A0A0B5KD36	tr|S2K592|S2K592_9PSED Cystathionine gamma-lyase OS=Pseudomonas plecoglossicida NB2011 OX=1330531 GN=L321_04625 PE=3 SV=1	5	8	8	8	29.2	42.372				27529000	43678000	36103500	GO:0019346(BP:transsulfuration);GO:0016829(MF:lyase activity);GO:0030170(MF:pyridoxal phosphate binding)	K01758(CTH)	ko00270(Cysteine and methionine metabolism);ko00450(Selenocompound metabolism);ko00260(Glycine, serine and threonine metabolism)	Cytoplasmic	PF01053(Cys/Met metabolism PLP-dependent enzyme)
S2K376	Cysteine desulfurase	L321_06791		S2K376;A0A099MWM5;A0A495PKE0;A0A2R7UI77;A0A2A3M9D6	tr|S2K376|S2K376_9PSED Cysteine desulfurase OS=Pseudomonas plecoglossicida NB2011 OX=1330531 GN=L321_06791 PE=3 SV=1	5	8	8	8	30.4	43.419				10729000	6145000	8937000	GO:0008483(MF:transaminase activity)			Cytoplasmic	PF00266(Aminotransferase class-V)
A0A2A3M7Q1	Cysteine synthase	CMV24_09820		A0A2A3M7Q1;A0A099MUK9	tr|A0A2A3M7Q1|A0A2A3M7Q1_9PSED Cysteine synthase OS=Pseudomonas plecoglossicida OX=70775 GN=CMV24_09820 PE=3 SV=1;tr|A0A099MUK9|A0A099MUK9_9PSED Cysteine synthase OS=Pseudomonas plecoglossicida OX=70775 GN=DBB42_12435 PE=3 SV=1	2	9	2	2	38.8	32.223				4919100	9168900	7544000	GO:0006535(BP:cysteine biosynthetic process from serine);GO:0004124(MF:cysteine synthase activity)	K12339(cysM)	ko00270(Cysteine and methionine metabolism)	Cytoplasmic	PF00291(Pyridoxal-phosphate dependent enzyme)
S2JU27	Cys-tRNA(Pro)/Cys-tRNA(Cys) deacylase	L321_24681		S2JU27;A0A495PAI1;A0A2R7UAD4;A0A099N399	tr|S2JU27|S2JU27_9PSED Cys-tRNA(Pro)/Cys-tRNA(Cys) deacylase OS=Pseudomonas plecoglossicida NB2011 OX=1330531 GN=L321_24681 PE=3 SV=1;tr|A0A495PAI1|A0A495PAI1_9PSED Cys-tRNA(Pro)/Cys-tRNA(Cys) deacylase OS=Pseudomonas plecoglossicida OX=70775 GN=C7318_1732	4	8	8	8	69.2	16.522				15581000	50091000	33336000	GO:0006412(BP:translation);GO:0002161(MF:aminoacyl-tRNA editing activity);GO:0016829(MF:lyase activity)			Cytoplasmic	PF04073(Aminoacyl-tRNA editing domain)
S2KVU4	Cytochrome bd ubiquinol oxidase subunit I	L321_06942		S2KVU4;A0A0B5JZF7;A0A2R7URG8;A0A2A3M5Y9;A0A495PHN0	tr|S2KVU4|S2KVU4_9PSED Cytochrome bd ubiquinol oxidase subunit I OS=Pseudomonas plecoglossicida NB2011 OX=1330531 GN=L321_06942 PE=3 SV=1	5	6	6	6	13.2	53.147				68597000	33076000	51336500	GO:0019646(BP:aerobic electron transport chain);GO:0070069(CC:cytochrome complex);GO:0016021(CC:integral component of membrane);GO:0005886(CC:plasma membrane);GO:0009055(MF:electron transfer activity);GO:0046872(MF:metal ion binding)	K00425(cydA)	ko02020(Two-component system);ko00190(Oxidative phosphorylation)	InnerMembrane	PF01654(Cytochrome bd terminal oxidase subunit I)
S2JXV0	Cytochrome bo(3) ubiquinol oxidase subunit 1	L321_15556		S2JXV0;A0A495P9H7;A0A099MVU0	tr|S2JXV0|S2JXV0_9PSED Cytochrome bo(3) ubiquinol oxidase subunit 1 OS=Pseudomonas plecoglossicida NB2011 OX=1330531 GN=L321_15556 PE=3 SV=1;tr|A0A495P9H7|A0A495P9H7_9PSED Cytochrome bo(3) ubiquinol oxidase subunit 1 OS=Pseudomonas plecoglossicida OX=70775	3	5	5	5	8	74.571				102090000	106900000	104995000	GO:0009060(BP:aerobic respiration);GO:0016021(CC:integral component of membrane);GO:0070469(CC:respiratory chain);GO:0004129(MF:cytochrome-c oxidase activity);GO:0020037(MF:heme binding);GO:0016682(MF:oxidoreductase activity, acting on diphenols and related substances as donors, oxygen as acceptor)	K02298(cyoB)	ko00190(Oxidative phosphorylation)	InnerMembrane	PF00115(Cytochrome C and Quinol oxidase polypeptide I)
S2K4W3	Cytochrome c	L321_04825		S2K4W3	tr|S2K4W3|S2K4W3_9PSED Cytochrome c OS=Pseudomonas plecoglossicida NB2011 OX=1330531 GN=L321_04825 PE=4 SV=1	1	4	4	4	14.4	29.099				2979900	18867000	11423450	GO:0009055(MF:electron transfer activity);GO:0020037(MF:heme binding);GO:0046872(MF:metal ion binding)			Periplasmic	PF00034(Cytochrome c)
S2K2M8	Cytochrome c class I	L321_07202		S2K2M8;A0A495P7N9;A0A2A3M1P9;A0A0B5KR53;A0A2R7UGU1	tr|S2K2M8|S2K2M8_9PSED Cytochrome c class I OS=Pseudomonas plecoglossicida NB2011 OX=1330531 GN=L321_07202 PE=3 SV=1;tr|A0A495P7N9|A0A495P7N9_9PSED High-affinity iron transporter OS=Pseudomonas plecoglossicida OX=70775 GN=C7318_0779 PE=3 SV=1;tr|A0A2A3M1P9	5	4	4	4	10.1	67.692				5508900	4264400	5386650	GO:0033573(CC:high-affinity iron permease complex);GO:0009055(MF:electron transfer activity);GO:0020037(MF:heme binding);GO:0005381(MF:iron ion transmembrane transporter activity);GO:0046872(MF:metal ion binding)			InnerMembrane	PF03239(Iron permease FTR1 family);PF13442(Cytochrome C oxidase, cbb3-type, subunit III)
S2KHN5	Cytochrome c-type biogenesis protein	L321_14676		S2KHN5;A0A2R7ULV0;A0A099N3N9;A0A495PC03	tr|S2KHN5|S2KHN5_9PSED Cytochrome c-type biogenesis protein OS=Pseudomonas plecoglossicida NB2011 OX=1330531 GN=L321_14676 PE=4 SV=1	4	12	12	12	41.5	42.588				47501000	26664000	37582500	GO:0016021(CC:integral component of membrane)			Periplasmic;Cytoplasmic
S2K3N4	Cytochrome d ubiquinol oxidase subunit II	L321_06937		S2K3N4;A0A495PLD3;A0A2R7URX4;A0A099N6H0	tr|S2K3N4|S2K3N4_9PSED Cytochrome d ubiquinol oxidase subunit II OS=Pseudomonas plecoglossicida NB2011 OX=1330531 GN=L321_06937 PE=3 SV=1;tr|A0A495PLD3|A0A495PLD3_9PSED Cytochrome bd-I ubiquinol oxidase subunit 2 apoprotein OS=Pseudomonas plecoglossicida O	4	2	2	2	6.3	37.559				71831000	42018000	57424500	GO:0055114(BP:oxidation-reduction process);GO:0016021(CC:integral component of membrane)	K00426(cydB)	ko00190(Oxidative phosphorylation);ko02020(Two-component system)	InnerMembrane	PF02322(Cytochrome bd terminal oxidase subunit II)
S2KTH2	Cytochrome-c oxidase	L321_10750		S2KTH2;A0A2R7USV0;A0A099N1R3	tr|S2KTH2|S2KTH2_9PSED Cytochrome-c oxidase OS=Pseudomonas plecoglossicida NB2011 OX=1330531 GN=L321_10750 PE=3 SV=1	3	4	4	4	12.9	52.798				30608000	40673000	36140500	GO:0009060(BP:aerobic respiration);GO:0016021(CC:integral component of membrane);GO:0045278(CC:plasma membrane respiratory chain complex IV);GO:0004129(MF:cytochrome-c oxidase activity);GO:0020037(MF:heme binding);GO:0046872(MF:metal ion binding)	K00404(ccoN)	ko00190(Oxidative phosphorylation);ko02020(Two-component system)	InnerMembrane	PF00115(Cytochrome C and Quinol oxidase polypeptide I)
S2KMB4	Cytokinin riboside 5-monophosphate phosphoribohydrolase	L321_22307		S2KMB4;A0A2R7UIH8;A0A2A3MBD0;A0A495P5N1;A0A0B5K9F1	tr|S2KMB4|S2KMB4_9PSED Cytokinin riboside 5-monophosphate phosphoribohydrolase OS=Pseudomonas plecoglossicida NB2011 OX=1330531 GN=L321_22307 PE=3 SV=1;tr|A0A2R7UIH8|A0A2R7UIH8_9PSED Cytokinin riboside 5-monophosphate phosphoribohydrolase OS=Pseudomonas	5	4	4	4	29.7	20.716				6540400	26699000	17119700	GO:0009691(BP:cytokinin biosynthetic process);GO:0016787(MF:hydrolase activity)	K06966(ppnN)	ko00230(Purine metabolism);ko00240(Pyrimidine metabolism)	Cytoplasmic	PF03641(Possible lysine decarboxylase)
S2KV14	Cytoplasmic axial filament protein	L321_08765		S2KV14;A0A495P7S2;A0A2A3MA92;A0A099MTY7	tr|S2KV14|S2KV14_9PSED Cytoplasmic axial filament protein OS=Pseudomonas plecoglossicida NB2011 OX=1330531 GN=L321_08765 PE=4 SV=1;tr|A0A495P7S2|A0A495P7S2_9PSED RNAse G OS=Pseudomonas plecoglossicida OX=70775 GN=C7318_1590 PE=4 SV=1;tr|A0A2A3MA92|A0A2A3MA	4	10	10	10	25.8	54.801				9575200	12207000	11391100	GO:0006396(BP:RNA processing);GO:0004540(MF:ribonuclease activity);GO:0003723(MF:RNA binding)			Cytoplasmic	PF10150(Ribonuclease E/G family);PF00575(S1 RNA binding domain)
S2JXP2	D,D-heptose 1,7-bisphosphate phosphatase	L321_17407		S2JXP2;A0A495P7K2;A0A2R7UKW1;A0A099N6S5	tr|S2JXP2|S2JXP2_9PSED D,D-heptose 1,7-bisphosphate phosphatase OS=Pseudomonas plecoglossicida NB2011 OX=1330531 GN=L321_17407 PE=3 SV=1	4	5	5	5	48	18.792				6308500	39798000	23553250	GO:0005975(BP:carbohydrate metabolic process);GO:0005737(CC:cytoplasm);GO:0046872(MF:metal ion binding);GO:0016791(MF:phosphatase activity)	K03273(gmhB)	ko01250(Biosynthesis of nucleotide sugars);ko00540(Lipopolysaccharide biosynthesis)	Cytoplasmic	PF13242(HAD-hyrolase-like)
S2K617	D-alanyl-D-alanine carboxypeptidase/D-alanyl-D-alanine-endopeptidase	L321_10660		S2K617;A0A495PLC1;A0A2R7UD35;A0A099MVZ5	tr|S2K617|S2K617_9PSED D-alanyl-D-alanine carboxypeptidase/D-alanyl-D-alanine-endopeptidase OS=Pseudomonas plecoglossicida NB2011 OX=1330531 GN=L321_10660 PE=3 SV=1;tr|A0A495PLC1|A0A495PLC1_9PSED D-alanyl-D-alanine carboxypeptidase/D-alanyl-D-alanine-endop	4	5	5	5	12.7	52.501				27340000	7002900	17671450	GO:0004185(MF:serine-type carboxypeptidase activity)	K07259(dacB)	ko00550(Peptidoglycan biosynthesis)	Periplasmic	PF02113(D-Ala-D-Ala carboxypeptidase 3 (S13) family)
S2JXZ1	D-amino acid dehydrogenase	dadA	FUNCTION: Oxidative deamination of D-amino acids. {ECO:0000256|HAMAP-Rule:MF_01202, ECO:0000256|SAAS:SAAS00014764}.	S2JXZ1;A0A495P8Y0;A0A2R7UKX5;A0A099N671	tr|S2JXZ1|S2JXZ1_9PSED D-amino acid dehydrogenase OS=Pseudomonas plecoglossicida NB2011 OX=1330531 GN=dadA PE=3 SV=1;tr|A0A495P8Y0|A0A495P8Y0_9PSED D-amino acid dehydrogenase OS=Pseudomonas plecoglossicida OX=70775 GN=dadA PE=3 SV=1;tr|A0A2R7UKX5|A0A2R7UKX	4	4	4	4	11.1	47.311				4136200	3454800	4295500	GO:0019478(BP:D-amino acid catabolic process);GO:0008718(MF:D-amino-acid dehydrogenase activity)	K00285(dadA)	ko00470(D-Amino acid metabolism);ko00360(Phenylalanine metabolism)	Periplasmic;Cytoplasmic	PF01266(FAD dependent oxidoreductase)
S2KT16	DD-transpeptidase	L321_12429		S2KT16;A0A495P642;A0A2R7UM18;A0A099N5L8	tr|S2KT16|S2KT16_9PSED DD-transpeptidase OS=Pseudomonas plecoglossicida NB2011 OX=1330531 GN=L321_12429 PE=3 SV=1;tr|A0A495P642|A0A495P642_9PSED DD-transpeptidase OS=Pseudomonas plecoglossicida OX=70775 GN=C7318_0280 PE=3 SV=1;tr|A0A2R7UM18|A0A2R7UM18_9PSE	4	17	17	17	26.4	89.444				25677000	15590000	21133500	GO:0016021(CC:integral component of membrane);GO:0008658(MF:penicillin binding);GO:0016740(MF:transferase activity)	K05366(mrcA)	ko00550(Peptidoglycan biosynthesis)	OuterMembrane;Periplasmic	PF00905(Penicillin binding protein transpeptidase domain);PF17092(Penicillin-binding protein OB-like domain);PF00912(Transglycosylase)
S2K090	DEAD/DEAH box helicase	L321_13219		S2K090;A0A495PHY2;A0A2R7UJQ3;A0A099N6T3	tr|S2K090|S2K090_9PSED DEAD/DEAH box helicase OS=Pseudomonas plecoglossicida NB2011 OX=1330531 GN=L321_13219 PE=3 SV=1;tr|A0A495PHY2|A0A495PHY2_9PSED Superfamily II DNA/RNA helicase OS=Pseudomonas plecoglossicida OX=70775 GN=C7318_5389 PE=3 SV=1;tr|A0A2R7U	4	6	6	6	17.3	48.526				9317500	5994500	8156000	GO:0005524(MF:ATP binding);GO:0004386(MF:helicase activity);GO:0003676(MF:nucleic acid binding)	K11927(rhlE)	ko03018(RNA degradation)	Periplasmic;Cytoplasmic	PF00271(Helicase conserved C-terminal domain);PF00270(DEAD/DEAH box helicase)
S2JTA3	DeoR family transcriptional regulator	L321_24666		S2JTA3;A0A2R7UBT9;A0A099N381;A0A495PC73	tr|S2JTA3|S2JTA3_9PSED DeoR family transcriptional regulator OS=Pseudomonas plecoglossicida NB2011 OX=1330531 GN=L321_24666 PE=4 SV=1;tr|A0A2R7UBT9|A0A2R7UBT9_9PSED DeoR/GlpR family transcriptional regulator OS=Pseudomonas plecoglossicida OX=70775 GN=DBB42	4	6	5	5	35.9	27.746				7885600	3875900	6380750	GO:0003677(MF:DNA binding);GO:0003700(MF:DNA-binding transcription factor activity)			Cytoplasmic	PF00455(DeoR C terminal sensor domain);PF08220(DeoR-like helix-turn-helix domain)
S2KW57	Deoxyguanosinetriphosphate triphosphohydrolase-like protein	L321_06356		S2KW57;A0A495PID6;A0A2R7UDK4;A0A2A3M6T0;A0A099MYR9	tr|S2KW57|S2KW57_9PSED Deoxyguanosinetriphosphate triphosphohydrolase-like protein OS=Pseudomonas plecoglossicida NB2011 OX=1330531 GN=L321_06356 PE=4 SV=1	5	11	11	11	35.7	49.855				3364900	2369100	3367000	GO:0016793(MF:triphosphoric monoester hydrolase activity)	K01129(dgt)	ko00230(Purine metabolism)	Cytoplasmic	PF01966(HD domain)
S2KWL1	Deoxyribodipyrimidine photolyase	L321_05612		S2KWL1;A0A495PB83;A0A2R7UQ91;A0A2A3M9W9;A0A0B5K5F9	tr|S2KWL1|S2KWL1_9PSED Deoxyribodipyrimidine photolyase OS=Pseudomonas plecoglossicida NB2011 OX=1330531 GN=L321_05612 PE=3 SV=1	5	11	11	11	29.7	54.308				10574000	6151600	8862800	GO:0018298(BP:protein-chromophore linkage);GO:0016829(MF:lyase activity)			Cytoplasmic	PF00875(DNA photolyase);PF03441(FAD binding domain of DNA photolyase)
S2JXX6	Deoxyuridine 5-triphosphate nucleotidohydrolase	dut	FUNCTION: This enzyme is involved in nucleotide metabolism: it produces dUMP, the immediate precursor of thymidine nucleotides and it decreases the intracellular concentration of dUTP so that uracil cannot be incorporated into DNA. {ECO:0000256|HAMAP-Rule:MF_00116, ECO:0000256|SAAS:SAAS01176047}.	S2JXX6;A0A2R7UL68;A0A495P8A9;A0A099N684	tr|S2JXX6|S2JXX6_9PSED Deoxyuridine 5-triphosphate nucleotidohydrolase OS=Pseudomonas plecoglossicida NB2011 OX=1330531 GN=dut PE=3 SV=1;tr|A0A2R7UL68|A0A2R7UL68_9PSED Deoxyuridine 5-triphosphate nucleotidohydrolase OS=Pseudomonas plecoglossicida OX=7077	4	4	4	4	45.7	16.09				10829000	25459000	18644000	GO:0006226(BP:dUMP biosynthetic process);GO:0046081(BP:dUTP catabolic process);GO:0004170(MF:dUTP diphosphatase activity);GO:0000287(MF:magnesium ion binding)	K01520(dut)	ko00240(Pyrimidine metabolism);ko00983(Drug metabolism - other enzymes)	Cytoplasmic	PF00692(dUTPase)
S2JTS8	D-erythrose-4-phosphate dehydrogenase	L321_22737	FUNCTION: Catalyzes the NAD-dependent conversion of D-erythrose 4-phosphate to 4-phosphoerythronate. {ECO:0000256|SAAS:SAAS00348644}.	S2JTS8;A0A099N552;A0A495P5S7	tr|S2JTS8|S2JTS8_9PSED D-erythrose-4-phosphate dehydrogenase OS=Pseudomonas plecoglossicida NB2011 OX=1330531 GN=L321_22737 PE=3 SV=1;tr|A0A099N552|A0A099N552_9PSED D-erythrose-4-phosphate dehydrogenase OS=Pseudomonas plecoglossicida OX=70775 GN=epd PE=3 S	3	6	6	6	28.6	38.689				3076000	6311900	5193950	GO:0042823(BP:pyridoxal phosphate biosynthetic process);GO:0008615(BP:pyridoxine biosynthetic process);GO:0005737(CC:cytoplasm);GO:0048001(MF:erythrose-4-phosphate dehydrogenase activity);GO:0051287(MF:NAD binding)	K03472(epd)	ko01240(Biosynthesis of cofactors);ko00750(Vitamin B6 metabolism)	Cytoplasmic	PF00044(Glyceraldehyde 3-phosphate dehydrogenase, NAD binding domain);PF02800(Glyceraldehyde 3-phosphate dehydrogenase, C-terminal domain)
A0A2R7UH66	Diaminopimelate epimerase	dapF	FUNCTION: Catalyzes the stereoinversion of LL-2,6-diaminoheptanedioate (L,L-DAP) to meso-diaminoheptanedioate (meso-DAP), a precursor of L-lysine and an essential component of the bacterial peptidoglycan. {ECO:0000256|HAMAP-Rule:MF_00197}.	A0A2R7UH66;A0A099N857	tr|A0A2R7UH66|A0A2R7UH66_9PSED Diaminopimelate epimerase OS=Pseudomonas plecoglossicida OX=70775 GN=dapF PE=3 SV=1;tr|A0A099N857|A0A099N857_9PSED Diaminopimelate epimerase OS=Pseudomonas plecoglossicida OX=70775 GN=dapF PE=3 SV=1	2	3	1	1	12.7	30.398				4766300	4739400	5252850	GO:0009089(BP:lysine biosynthetic process via diaminopimelate);GO:0005737(CC:cytoplasm);GO:0008837(MF:diaminopimelate epimerase activity)	K01778(dapF)	ko00300(Lysine biosynthesis);ko00470(D-Amino acid metabolism)	Cytoplasmic	PF01678(Diaminopimelate epimerase)
S2KGQ2	Diaminopimelate epimerase	dapF	FUNCTION: Catalyzes the stereoinversion of LL-2,6-diaminoheptanedioate (L,L-DAP) to meso-diaminoheptanedioate (meso-DAP), a precursor of L-lysine and an essential component of the bacterial peptidoglycan. {ECO:0000256|HAMAP-Rule:MF_00197}.	S2KGQ2;A0A495P709	tr|S2KGQ2|S2KGQ2_9PSED Diaminopimelate epimerase OS=Pseudomonas plecoglossicida NB2011 OX=1330531 GN=dapF PE=3 SV=1;tr|A0A495P709|A0A495P709_9PSED Diaminopimelate epimerase OS=Pseudomonas plecoglossicida OX=70775 GN=dapF PE=3 SV=1	2	4	4	2	15.9	30.291				10821000	5648000	8734500	GO:0009089(BP:lysine biosynthetic process via diaminopimelate);GO:0005737(CC:cytoplasm);GO:0008837(MF:diaminopimelate epimerase activity)	K01778(dapF)	ko00300(Lysine biosynthesis);ko00470(D-Amino acid metabolism)	Cytoplasmic	PF01678(Diaminopimelate epimerase)
S2K0D5	Dihydrofolate reductase	L321_12174	FUNCTION: Key enzyme in folate metabolism. Catalyzes an essential reaction for de novo glycine and purine synthesis, and for DNA precursor synthesis. {ECO:0000256|PIRNR:PIRNR000194}.	S2K0D5;A0A2R7UMC9;A0A0B5KKH5;A0A495P6D4	tr|S2K0D5|S2K0D5_9PSED Dihydrofolate reductase OS=Pseudomonas plecoglossicida NB2011 OX=1330531 GN=L321_12174 PE=3 SV=1;tr|A0A2R7UMC9|A0A2R7UMC9_9PSED Dihydrofolate reductase OS=Pseudomonas plecoglossicida OX=70775 GN=DBB42_06240 PE=3 SV=1;tr|A0A0B5KKH5|A0	4	5	5	5	48	19.118				3712600	6578500	5645550	GO:0006545(BP:glycine biosynthetic process);GO:0006730(BP:one-carbon metabolic process);GO:0046654(BP:tetrahydrofolate biosynthetic process);GO:0004146(MF:dihydrofolate reductase activity);GO:0050661(MF:NADP binding)	K00287(DHFR)	ko00670(One carbon pool by folate);ko01240(Biosynthesis of cofactors);ko00790(Folate biosynthesis)	Periplasmic;Cytoplasmic	PF00186(Dihydrofolate reductase)
S2K644	Dihydrofolate synthase/folylpolyglutamate synthase	L321_10309		S2K644;A0A2A3M716;A0A0B5K8J7;A0A2R7UCG7;A0A495PH91	tr|S2K644|S2K644_9PSED Dihydrofolate synthase/folylpolyglutamate synthase OS=Pseudomonas plecoglossicida NB2011 OX=1330531 GN=L321_10309 PE=3 SV=1	5	9	9	9	26.4	46.71				15297000	103720000	60008500	GO:0005524(MF:ATP binding);GO:0004326(MF:tetrahydrofolylpolyglutamate synthase activity)	K11754(folC)	ko01240(Biosynthesis of cofactors);ko00790(Folate biosynthesis)	Cytoplasmic	PF08245(Mur ligase middle domain)
S2KHY0	Dihydrolipoamide acetyltransferase component of pyruvate dehydrogenase complex	L321_15101		S2KHY0;A0A0B5K9E2;A0A495PAR2;A0A2R7UII5	tr|S2KHY0|S2KHY0_9PSED Dihydrolipoamide acetyltransferase component of pyruvate dehydrogenase complex OS=Pseudomonas plecoglossicida NB2011 OX=1330531 GN=L321_15101 PE=3 SV=1;tr|A0A0B5K9E2|A0A0B5K9E2_9PSED Dihydrolipoamide acetyltransferase component of py	4	13	13	13	46.5	45.287				33847000	92086000	63466500	GO:0016746(MF:transferase activity, transferring acyl groups)	K09699(DBT)	ko00640(Propanoate metabolism);ko00280(Valine, leucine and isoleucine degradation)	Cytoplasmic	PF00198(2-oxoacid dehydrogenases acyltransferase (catalytic domain));PF02817(e3 binding domain);PF00364(Biotin-requiring enzyme)
S2KIQ1	Dihydropteridine reductase	L321_14206		S2KIQ1;A0A099N0X4;A0A2R7UIS8	tr|S2KIQ1|S2KIQ1_9PSED Dihydropteridine reductase OS=Pseudomonas plecoglossicida NB2011 OX=1330531 GN=L321_14206 PE=3 SV=1	3	9	9	6	64.1	24.18				62914000	78205000	71059500	GO:0004155(MF:6,7-dihydropteridine reductase activity)	K10679(nfnB)	ko00633(Nitrotoluene degradation)	Cytoplasmic	PF00881(Nitroreductase family)
S2KP28	Dihydropteroate synthase	L321_03956	FUNCTION: Catalyzes the condensation of para-aminobenzoate (pABA) with 6-hydroxymethyl-7,8-dihydropterin diphosphate (DHPt-PP) to form 7,8-dihydropteroate (H2Pte), the immediate precursor of folate derivatives. {ECO:0000256|RuleBase:RU361205}.	S2KP28;A0A2R7UJ21;A0A0B5KLV4;A0A495PKU0;A0A2A3MBT4	tr|S2KP28|S2KP28_9PSED Dihydropteroate synthase OS=Pseudomonas plecoglossicida NB2011 OX=1330531 GN=L321_03956 PE=3 SV=1;tr|A0A2R7UJ21|A0A2R7UJ21_9PSED Dihydropteroate synthase OS=Pseudomonas plecoglossicida OX=70775 GN=folP PE=3 SV=1;tr|A0A0B5KLV4|A0A0B5K	5	9	9	9	37.1	30.38				26609000	20202000	23905500	GO:0046656(BP:folic acid biosynthetic process);GO:0046654(BP:tetrahydrofolate biosynthetic process);GO:0004156(MF:dihydropteroate synthase activity);GO:0046872(MF:metal ion binding)	K00796(folP)	ko00790(Folate biosynthesis);ko01240(Biosynthesis of cofactors)	Cytoplasmic	PF00809(Pterin binding enzyme)
S2K7M3	Dipeptide transporter ATP-binding subunit	dppF		S2K7M3;A0A2R7UJF5;A0A2A3MA30;A0A495PBM4;A0A099MU57	tr|S2K7M3|S2K7M3_9PSED Dipeptide transporter ATP-binding subunit OS=Pseudomonas plecoglossicida NB2011 OX=1330531 GN=dppF PE=4 SV=1;tr|A0A2R7UJF5|A0A2R7UJF5_9PSED ABC transporter ATP-binding protein OS=Pseudomonas plecoglossicida OX=70775 GN=DBB42_16040 PE	5	8	8	8	40.7	35.804				11706000	8479400	10592700	GO:0015833(BP:peptide transport);GO:0005524(MF:ATP binding);GO:0016887(MF:ATPase activity)	K12372(dppF)	ko02010(ABC transporters)	Periplasmic	PF00005(ABC transporter);PF08352(Oligopeptide/dipeptide transporter, C-terminal region)
S2KNY6	D-isomer specific 2-hydroxyacid dehydrogenase NAD-binding protein	L321_04595		S2KNY6;A0A2R7UNS5;A0A099N2P7;A0A495PAV0	tr|S2KNY6|S2KNY6_9PSED D-isomer specific 2-hydroxyacid dehydrogenase NAD-binding protein OS=Pseudomonas plecoglossicida NB2011 OX=1330531 GN=L321_04595 PE=4 SV=1;tr|A0A2R7UNS5|A0A2R7UNS5_9PSED D-2-hydroxyacid dehydrogenase OS=Pseudomonas plecoglossicida OX	4	6	6	6	22.3	34.024				6018500	5709300	6363900	GO:0055114(BP:oxidation-reduction process);GO:0051287(MF:NAD binding)	K00032(E1.1.1.43)	ko00480(Glutathione metabolism);ko00030(Pentose phosphate pathway)	Cytoplasmic	PF02826(D-isomer specific 2-hydroxyacid dehydrogenase, NAD binding domain)
S2K0G8	dITP/XTP pyrophosphatase	L321_12349	FUNCTION: Pyrophosphatase that catalyzes the hydrolysis of nucleoside triphosphates to their monophosphate derivatives, with a high preference for the non-canonical purine nucleotides XTP (xanthosine triphosphate), dITP (deoxyinosine triphosphate) and ITP. Seems to function as a house-cleaning enzyme that removes non-canonical purine nucleotides from the nucleotide pool, thus preventing their inc…	S2K0G8;A0A0B5KKK7;A0A2R7ULR4;A0A2A3MBI9;A0A495P491	tr|S2K0G8|S2K0G8_9PSED dITP/XTP pyrophosphatase OS=Pseudomonas plecoglossicida NB2011 OX=1330531 GN=L321_12349 PE=3 SV=1	5	6	6	6	52	21.41				10958000	47764000	29861000	GO:0009117(BP:nucleotide metabolic process);GO:0009146(BP:purine nucleoside triphosphate catabolic process);GO:0046872(MF:metal ion binding);GO:0017111(MF:nucleoside-triphosphatase activity);GO:0047429(MF:nucleoside-triphosphate diphosphatase activity);GO:0000166(MF:nucleotide binding)	K02428(rdgB)	ko00230(Purine metabolism)	Cytoplasmic	PF01725(Ham1 family)
S2KW17	Ditrans,polycis-undecaprenyl-diphosphate synthase ((2E,6E)-farnesyl-diphosphate specific)	uppS	FUNCTION: Catalyzes the sequential condensation of isopentenyl diphosphate (IPP) with (2E,6E)-farnesyl diphosphate (E,E-FPP) to yield (2Z,6Z,10Z,14Z,18Z,22Z,26Z,30Z,34E,38E)-undecaprenyl diphosphate (di-trans,octa-cis-UPP). UPP is the precursor of glycosyl carrier lipid in the biosynthesis of bacterial cell wall polysaccharide components such as peptidoglycan and lipopolysaccharide. {ECO:0000256|…	S2KW17;A0A495PIC2;A0A2A3M9J3;A0A099MX87	tr|S2KW17|S2KW17_9PSED Ditrans,polycis-undecaprenyl-diphosphate synthase ((2E,6E)-farnesyl-diphosphate specific) OS=Pseudomonas plecoglossicida NB2011 OX=1330531 GN=uppS PE=3 SV=1;tr|A0A495PIC2|A0A495PIC2_9PSED Ditrans,polycis-undecaprenyl-diphosphate synt	4	3	3	3	12	28.006				2317100	2737700	3027400	GO:0071555(BP:cell wall organization);GO:0009252(BP:peptidoglycan biosynthetic process);GO:0008360(BP:regulation of cell shape);GO:0008834(MF:di-trans,poly-cis-decaprenylcistransferase activity);GO:0000287(MF:magnesium ion binding)	K00806(uppS)	ko00550(Peptidoglycan biosynthesis);ko00900(Terpenoid backbone biosynthesis)	Cytoplasmic	PF01255(Putative undecaprenyl diphosphate synthase)
S2JXI8	DL-methionine transporter ATP-binding subunit	metN	FUNCTION: Part of the ABC transporter complex MetNIQ involved in methionine import. Responsible for energy coupling to the transport system. {ECO:0000256|HAMAP-Rule:MF_01719, ECO:0000256|SAAS:SAAS00035509}.	S2JXI8;A0A495P6R1;A0A099N6Z9	tr|S2JXI8|S2JXI8_9PSED DL-methionine transporter ATP-binding subunit OS=Pseudomonas plecoglossicida NB2011 OX=1330531 GN=metN PE=4 SV=1;tr|A0A495P6R1|A0A495P6R1_9PSED D-methionine transport system ATP-binding protein OS=Pseudomonas plecoglossicida OX=70775	3	6	6	6	20.6	36.813				7997900	5150900	7074400	GO:0015821(BP:methionine transport);GO:0005886(CC:plasma membrane);GO:0005524(MF:ATP binding);GO:0016887(MF:ATPase activity);GO:0015424(MF:amino acid-transporting ATPase activity)	K02071(metN)	ko02010(ABC transporters)	Cytoplasmic	PF09383(NIL domain);PF00005(ABC transporter)
S2K6G8	DNA gyrase inhibitor YacG	yacG	FUNCTION: Inhibits all the catalytic activities of DNA gyrase by preventing its interaction with DNA. Acts by binding directly to the C-terminal domain of GyrB, which probably disrupts DNA binding by the gyrase. {ECO:0000256|HAMAP-Rule:MF_00649, ECO:0000256|SAAS:SAAS00085449}.	S2K6G8;A0A099MV54;A0A495P918;A0A2R7UJU8	tr|S2K6G8|S2K6G8_9PSED DNA gyrase inhibitor YacG OS=Pseudomonas plecoglossicida NB2011 OX=1330531 GN=yacG PE=3 SV=1;tr|A0A099MV54|A0A099MV54_9PSED DNA gyrase inhibitor YacG OS=Pseudomonas plecoglossicida OX=70775 GN=yacG PE=3 SV=1	4	3	3	3	78.8	7.3912				5856800	33206000	20031400	GO:0006355(BP:regulation of transcription, DNA-templated);GO:0008657(MF:DNA topoisomerase (ATP-hydrolyzing) inhibitor activity);GO:0008270(MF:zinc ion binding)			Cytoplasmic	PF03884(DNA gyrase inhibitor YacG)
S2JYR9	DNA ligase	ligA	FUNCTION: DNA ligase that catalyzes the formation of phosphodiester linkages between 5'-phosphoryl and 3'-hydroxyl groups in double-stranded DNA using NAD as a coenzyme and as the energy source for the reaction. It is essential for DNA replication and repair of damaged DNA. {ECO:0000256|HAMAP-Rule:MF_01588, ECO:0000256|SAAS:SAAS00919855}.	S2JYR9;A0A2R7UL65;A0A0B5KE02;A0A495PDQ0	tr|S2JYR9|S2JYR9_9PSED DNA ligase OS=Pseudomonas plecoglossicida NB2011 OX=1330531 GN=ligA PE=3 SV=1;tr|A0A2R7UL65|A0A2R7UL65_9PSED DNA ligase OS=Pseudomonas plecoglossicida OX=70775 GN=ligA PE=3 SV=1;tr|A0A0B5KE02|A0A0B5KE02_9PSED DNA ligase OS=Pseudomona	4	15	15	15	25.4	84.332				11670000	15071000	13870500	GO:0006281(BP:DNA repair);GO:0006260(BP:DNA replication);GO:0003677(MF:DNA binding);GO:0003911(MF:DNA ligase (NAD+) activity);GO:0046872(MF:metal ion binding)	K01972(E6.5.1.2)	ko03430(Mismatch repair);ko03420(Nucleotide excision repair);ko03030(DNA replication);ko03410(Base excision repair)	Cytoplasmic	PF03120(NAD-dependent DNA ligase OB-fold domain);PF00533(BRCA1 C Terminus (BRCT) domain);PF12826(Helix-hairpin-helix motif);PF01653(NAD-dependent DNA ligase adenylation domain);PF03119(NAD-dependent DNA ligase C4 zinc finger domain)
S2K853	DNA mismatch repair protein MutS	mutS	FUNCTION: This protein is involved in the repair of mismatches in DNA. It is possible that it carries out the mismatch recognition step. This protein has a weak ATPase activity. {ECO:0000256|HAMAP-Rule:MF_00096, ECO:0000256|SAAS:SAAS00039026}.	S2K853;A0A2R7UIS0;A0A2A3M7P3;A0A0B5KI59	tr|S2K853|S2K853_9PSED DNA mismatch repair protein MutS OS=Pseudomonas plecoglossicida NB2011 OX=1330531 GN=mutS PE=3 SV=1;tr|A0A2R7UIS0|A0A2R7UIS0_9PSED DNA mismatch repair protein MutS OS=Pseudomonas plecoglossicida OX=70775 GN=mutS PE=3 SV=1;tr|A0A2A3M7	4	9	9	3	11.7	94.989				1499800	3633200	3066500	GO:0006298(BP:mismatch repair);GO:0005524(MF:ATP binding);GO:0003684(MF:damaged DNA binding);GO:0030983(MF:mismatched DNA binding)	K03555(mutS)	ko03430(Mismatch repair)	Cytoplasmic	PF05192(MutS domain III);PF01624(MutS domain I);PF00488(MutS domain V);PF05190(MutS family domain IV);PF05188(MutS domain II)
A0A2R7UEC4	DNA polymerase I	polA	FUNCTION: In addition to polymerase activity, this DNA polymerase exhibits 5'-3' exonuclease activity. {ECO:0000256|RuleBase:RU004460}.	A0A2R7UEC4;A0A2A3LY42;A0A099N8D9	tr|A0A2R7UEC4|A0A2R7UEC4_9PSED DNA polymerase I OS=Pseudomonas plecoglossicida OX=70775 GN=polA PE=3 SV=1;tr|A0A2A3LY42|A0A2A3LY42_9PSED DNA polymerase I OS=Pseudomonas plecoglossicida OX=70775 GN=polA PE=3 SV=1;tr|A0A099N8D9|A0A099N8D9_9PSED DNA polymeras	3	20	1	1	27	99.726				8195200	8853500	9024350	GO:0006281(BP:DNA repair);GO:0006261(BP:DNA-dependent DNA replication);GO:0008408(MF:3'-5' exonuclease activity);GO:0003677(MF:DNA binding);GO:0003887(MF:DNA-directed DNA polymerase activity)	K02335(polA)	ko03030(DNA replication);ko03440(Homologous recombination);ko03420(Nucleotide excision repair);ko03410(Base excision repair)	Cytoplasmic	PF00476(DNA polymerase family A);PF01612(3'-5' exonuclease);PF02739(5'-3' exonuclease, N-terminal resolvase-like domain);PF01367(5'-3' exonuclease, C-terminal SAM fold)
S2KQ60	DNA polymerase I	polA	FUNCTION: In addition to polymerase activity, this DNA polymerase exhibits 5'-3' exonuclease activity. {ECO:0000256|RuleBase:RU004460}.	S2KQ60;A0A495P7H5	tr|S2KQ60|S2KQ60_9PSED DNA polymerase I OS=Pseudomonas plecoglossicida NB2011 OX=1330531 GN=polA PE=3 SV=1;tr|A0A495P7H5|A0A495P7H5_9PSED DNA polymerase I OS=Pseudomonas plecoglossicida OX=70775 GN=polA PE=3 SV=1	2	26	26	7	36.4	99.536				49104000	47644000	48874000	GO:0006281(BP:DNA repair);GO:0006261(BP:DNA-dependent DNA replication);GO:0008408(MF:3'-5' exonuclease activity);GO:0003677(MF:DNA binding);GO:0003887(MF:DNA-directed DNA polymerase activity)	K02335(polA)	ko03030(DNA replication);ko03440(Homologous recombination);ko03420(Nucleotide excision repair);ko03410(Base excision repair)	Cytoplasmic	PF01367(5'-3' exonuclease, C-terminal SAM fold);PF00476(DNA polymerase family A);PF01612(3'-5' exonuclease);PF02739(5'-3' exonuclease, N-terminal resolvase-like domain)
S2K3V5	DNA polymerase III subunit alpha	dnaE		S2K3V5;A0A495PIW3;A0A2R7UIK6;A0A2A3M9M8;A0A0B5KFZ7	tr|S2K3V5|S2K3V5_9PSED DNA polymerase III subunit alpha OS=Pseudomonas plecoglossicida NB2011 OX=1330531 GN=dnaE PE=4 SV=1;tr|A0A495PIW3|A0A495PIW3_9PSED DNA polymerase III subunit alpha OS=Pseudomonas plecoglossicida OX=70775 GN=C7318_4901 PE=4 SV=1;tr|A0	5	15	15	15	15.2	130.71				20043000	11403000	16223000	GO:0006260(BP:DNA replication);GO:0005737(CC:cytoplasm);GO:0008408(MF:3'-5' exonuclease activity);GO:0003887(MF:DNA-directed DNA polymerase activity);GO:0003676(MF:nucleic acid binding)	K02337(dnaE)	ko03430(Mismatch repair);ko03440(Homologous recombination);ko03030(DNA replication)	Cytoplasmic	PF01336(OB-fold nucleic acid binding domain);PF14579(Helix-hairpin-helix motif);PF07733(Bacterial DNA polymerase III alpha subunit);PF02811(PHP domain)
S2KRH1	DNA polymerase III subunit gamma/tau	dnaX	FUNCTION: DNA polymerase III is a complex, multichain enzyme responsible for most of the replicative synthesis in bacteria. This DNA polymerase also exhibits 3' to 5' exonuclease activity. {ECO:0000256|RuleBase:RU364063}.	S2KRH1;A0A2R7UNH0;A0A099N1X3;A0A495P9Q0	tr|S2KRH1|S2KRH1_9PSED DNA polymerase III subunit gamma/tau OS=Pseudomonas plecoglossicida NB2011 OX=1330531 GN=dnaX PE=3 SV=1;tr|A0A2R7UNH0|A0A2R7UNH0_9PSED DNA polymerase III subunit gamma/tau OS=Pseudomonas plecoglossicida OX=70775 GN=dnaX PE=3 SV=1;tr|	4	9	9	9	17.8	73.752				17464000	24157000	21310500	GO:0006260(BP:DNA replication);GO:0009360(CC:DNA polymerase III complex);GO:0005524(MF:ATP binding);GO:0003677(MF:DNA binding);GO:0003887(MF:DNA-directed DNA polymerase activity)	K02343(dnaX)	ko03440(Homologous recombination);ko03030(DNA replication);ko03430(Mismatch repair)	Periplasmic;InnerMembrane;Cytoplasmic	PF13177(DNA polymerase III, delta subunit);PF12169(DNA polymerase III subunits gamma and tau domain III);PF12170(DNA polymerase III tau subunit V interacting with alpha)
S2K3M9	DNA repair protein RadA	radA	FUNCTION: DNA-dependent ATPase involved in processing of recombination intermediates, plays a role in repairing DNA breaks. Stimulates the branch migration of RecA-mediated strand transfer reactions, allowing the 3' invading strand to extend heteroduplex DNA faster. Binds ssDNA in the presence of ADP but not other nucleotides, has ATPase activity that is stimulated by ssDNA and various branched D…	S2K3M9;A0A2R7UP21;A0A099N483	tr|S2K3M9|S2K3M9_9PSED DNA repair protein RadA OS=Pseudomonas plecoglossicida NB2011 OX=1330531 GN=radA PE=3 SV=1;tr|A0A2R7UP21|A0A2R7UP21_9PSED DNA repair protein RadA OS=Pseudomonas plecoglossicida OX=70775 GN=radA PE=3 SV=1;tr|A0A099N483|A0A099N483_9PSE	3	6	6	6	17.6	48.713				8724100	6842300	8283200	GO:0000725(BP:recombinational repair);GO:0005524(MF:ATP binding);GO:0003684(MF:damaged DNA binding);GO:0008094(MF:DNA-dependent ATPase activity);GO:0046872(MF:metal ion binding)			Cytoplasmic	PF13541(Subunit ChlI of Mg-chelatase);PF13481(AAA domain)
S2KAA5	DNA replication initiation factor	L321_02957		S2KAA5;A0A495PI66;A0A2A3M7Q4;A0A099MWQ7	tr|S2KAA5|S2KAA5_9PSED DNA replication initiation factor OS=Pseudomonas plecoglossicida NB2011 OX=1330531 GN=L321_02957 PE=4 SV=1;tr|A0A495PI66|A0A495PI66_9PSED Regulatory inactivation of DnaA Hda protein OS=Pseudomonas plecoglossicida OX=70775 GN=C7318_48	4	5	5	5	25.5	26.616				13312000	9932700	12122350	GO:0032297(BP:negative regulation of DNA-dependent DNA replication initiation);GO:0003743(MF:translation initiation factor activity)			Cytoplasmic	PF00308(Bacterial dnaA protein)
S2JYK7	DNA topoisomerase 4 subunit A	parC	FUNCTION: Topoisomerase IV is essential for chromosome segregation. It relaxes supercoiled DNA. Performs the decatenation events required during the replication of a circular DNA molecule. {ECO:0000256|HAMAP-Rule:MF_00936}.	S2JYK7;A0A2R7UJD7;A0A0B5KN19;A0A495P7X1	tr|S2JYK7|S2JYK7_9PSED DNA topoisomerase 4 subunit A OS=Pseudomonas plecoglossicida NB2011 OX=1330531 GN=parC PE=3 SV=1;tr|A0A2R7UJD7|A0A2R7UJD7_9PSED DNA topoisomerase 4 subunit A OS=Pseudomonas plecoglossicida OX=70775 GN=parC PE=3 SV=1;tr|A0A0B5KN19|A0A	4	16	16	16	28.2	82.856				36356000	32594000	34975000	GO:0007059(BP:chromosome segregation);GO:0006265(BP:DNA topological change);GO:0005694(CC:chromosome);GO:0019897(CC:extrinsic component of plasma membrane);GO:0005524(MF:ATP binding);GO:0003677(MF:DNA binding);GO:0003918(MF:DNA topoisomerase type II (ATP-hydrolyzing) activity)			Cytoplasmic	PF03989(DNA gyrase C-terminal domain, beta-propeller);PF00521(DNA gyrase/topoisomerase IV, subunit A)
S2KUM7	DNA translocase FtsK	L321_08890		S2KUM7;A0A495PDT6	tr|S2KUM7|S2KUM7_9PSED DNA translocase FtsK OS=Pseudomonas plecoglossicida NB2011 OX=1330531 GN=L321_08890 PE=3 SV=1;tr|A0A495PDT6|A0A495PDT6_9PSED DNA translocase FtsK OS=Pseudomonas plecoglossicida OX=70775 GN=C7318_2558 PE=3 SV=1	2	12	12	3	19.3	91.13				15574000	8723600	12648800	GO:0007049(BP:cell cycle);GO:0051301(BP:cell division);GO:0007059(BP:chromosome segregation);GO:0016021(CC:integral component of membrane);GO:0005886(CC:plasma membrane);GO:0005524(MF:ATP binding);GO:0003677(MF:DNA binding)			InnerMembrane	PF13491(4TM region of DNA translocase FtsK/SpoIIIE);PF09397(Ftsk gamma domain);PF01580(FtsK/SpoIIIE family)
S2K0K9	DNA-binding transcriptional dual regulator Crp	L321_11415		S2K0K9;A0A495P7M6;A0A099MSB8	tr|S2K0K9|S2K0K9_9PSED DNA-binding transcriptional dual regulator Crp OS=Pseudomonas plecoglossicida NB2011 OX=1330531 GN=L321_11415 PE=4 SV=1;tr|A0A495P7M6|A0A495P7M6_9PSED CRP/FNR family cyclic AMP-dependent transcriptional regulator OS=Pseudomonas pleco	3	6	6	6	26.6	24.16				35140000	23794000	29967000	GO:0003677(MF:DNA binding);GO:0003700(MF:DNA-binding transcription factor activity)	K10914(crp)	ko02024(Quorum sensing);ko02025(Biofilm formation - Pseudomonas aeruginosa);ko05111(Biofilm formation - Vibrio cholerae);ko02020(Two-component system);ko02026(Biofilm formation - Escherichia coli)	Cytoplasmic	PF00325(Bacterial regulatory proteins, crp family);PF00027(Cyclic nucleotide-binding domain)
S2JZ10	DNA-binding transcriptional regulator NtrC	ntrC	FUNCTION: Member of the two-component regulatory system NtrB/NtrC, which controls expression of the nitrogen-regulated (ntr) genes in response to nitrogen limitation. Phosphorylated NtrC binds directly to DNA and stimulates the formation of open promoter-sigma54-RNA polymerase complexes. {ECO:0000256|RuleBase:RU365013}.	S2JZ10;A0A495P436;A0A2R7UQ95;A0A099N5A0	tr|S2JZ10|S2JZ10_9PSED DNA-binding transcriptional regulator NtrC OS=Pseudomonas plecoglossicida NB2011 OX=1330531 GN=ntrC PE=4 SV=1	4	7	7	7	19.7	53.017				4579200	1711400	3645300	GO:0009399(BP:nitrogen fixation);GO:0006808(BP:regulation of nitrogen utilization);GO:0006355(BP:regulation of transcription, DNA-templated);GO:0005737(CC:cytoplasm);GO:0005524(MF:ATP binding);GO:0000156(MF:phosphorelay response regulator activity);GO:0043565(MF:sequence-specific DNA binding);GO:0008134(MF:transcription factor binding)	K07712(glnG)	ko02020(Two-component system)	Cytoplasmic	PF00072(Response regulator receiver domain);PF02954(Bacterial regulatory protein, Fis family);PF00158(Sigma-54 interaction domain)
S2K7A0	DpkA	L321_08085		S2K7A0;A0A495PDZ8;A0A2R7UQY9;A0A099N256	tr|S2K7A0|S2K7A0_9PSED DpkA OS=Pseudomonas plecoglossicida NB2011 OX=1330531 GN=L321_08085 PE=3 SV=1	4	3	3	3	12.2	36.104				6608600	10303000	8955800	GO:0016491(MF:oxidoreductase activity)	K13609(dpkA)	ko00960(Tropane, piperidine and pyridine alkaloid biosynthesis);ko00310(Lysine degradation)	Cytoplasmic	PF02615(Malate/L-lactate dehydrogenase)
S2KR30	dTDP-4-dehydrorhamnose reductase	L321_16773	FUNCTION: Catalyzes the reduction of dTDP-6-deoxy-L-lyxo-4-hexulose to yield dTDP-L-rhamnose. {ECO:0000256|RuleBase:RU364082}.	S2KR30	tr|S2KR30|S2KR30_9PSED dTDP-4-dehydrorhamnose reductase OS=Pseudomonas plecoglossicida NB2011 OX=1330531 GN=L321_16773 PE=3 SV=1	1	4	4	4	22.7	31.333				2141600	6454100	4797850	GO:0019305(BP:dTDP-rhamnose biosynthetic process);GO:0008831(MF:dTDP-4-dehydrorhamnose reductase activity)	K00067(rfbD)	ko00523(Polyketide sugar unit biosynthesis);ko00541(O-Antigen nucleotide sugar biosynthesis);ko00521(Streptomycin biosynthesis);ko01250(Biosynthesis of nucleotide sugars)	Cytoplasmic	PF04321(RmlD substrate binding domain)
S2KSH7	dTDP-4-dehydrorhamnose reductase	L321_12724	FUNCTION: Catalyzes the reduction of dTDP-6-deoxy-L-lyxo-4-hexulose to yield dTDP-L-rhamnose. {ECO:0000256|RuleBase:RU364082}.	S2KSH7;A0A0B5KNZ7;A0A2A3M1N2;A0A495P6M5;A0A2R7UC18	tr|S2KSH7|S2KSH7_9PSED dTDP-4-dehydrorhamnose reductase OS=Pseudomonas plecoglossicida NB2011 OX=1330531 GN=L321_12724 PE=3 SV=1;tr|A0A0B5KNZ7|A0A0B5KNZ7_9PSED dTDP-4-dehydrorhamnose reductase OS=Pseudomonas plecoglossicida OX=70775 GN=RK21_04514 PE=3 SV=1	5	10	10	10	40.1	32.438				13170000	11231000	12700500	GO:0019305(BP:dTDP-rhamnose biosynthetic process);GO:0008831(MF:dTDP-4-dehydrorhamnose reductase activity)	K00067(rfbD)	ko00523(Polyketide sugar unit biosynthesis);ko00541(O-Antigen nucleotide sugar biosynthesis);ko00521(Streptomycin biosynthesis);ko01250(Biosynthesis of nucleotide sugars)	Periplasmic;Cytoplasmic	PF04321(RmlD substrate binding domain)
S2KNP7	dTDP-glucose 4,6-dehydratase	L321_04980		S2KNP7;A0A495PJS4;A0A2R7ULN6;A0A2A3M7F0	tr|S2KNP7|S2KNP7_9PSED dTDP-glucose 4,6-dehydratase OS=Pseudomonas plecoglossicida NB2011 OX=1330531 GN=L321_04980 PE=3 SV=1	4	9	9	9	36.9	40.227				63605000	73012000	68808500	GO:0009225(BP:nucleotide-sugar metabolic process);GO:0008460(MF:dTDP-glucose 4,6-dehydratase activity);GO:0016491(MF:oxidoreductase activity)	K01710(rfbB)	ko00523(Polyketide sugar unit biosynthesis);ko00521(Streptomycin biosynthesis);ko01055(Biosynthesis of vancomycin group antibiotics);ko01250(Biosynthesis of nucleotide sugars);ko00525(Acarbose and validamycin biosynthesis);ko00541(O-Antigen nucleotide sugar biosynthesis)	Cytoplasmic	PF16363(GDP-mannose 4,6 dehydratase)
S2JYP0	Dual-specificity RNA methyltransferase RlmN	rlmN	FUNCTION: Specifically methylates position 2 of adenine 2503 in 23S rRNA and position 2 of adenine 37 in tRNAs. m2A2503 modification seems to play a crucial role in the proofreading step occurring at the peptidyl transferase center and thus would serve to optimize ribosomal fidelity. {ECO:0000256|HAMAP-Rule:MF_01849}.	S2JYP0	tr|S2JYP0|S2JYP0_9PSED Dual-specificity RNA methyltransferase RlmN OS=Pseudomonas plecoglossicida NB2011 OX=1330531 GN=rlmN PE=3 SV=1	1	6	6	1	25.2	42.092				5946500	5279200	6112850	GO:0070475(BP:rRNA base methylation);GO:0005737(CC:cytoplasm);GO:0051539(MF:4 iron, 4 sulfur cluster binding);GO:0046872(MF:metal ion binding);GO:0070040(MF:rRNA (adenine-C2-)-methyltransferase activity);GO:0019843(MF:rRNA binding);GO:0002935(MF:tRNA (adenine-C2-)-methyltransferase activity);GO:0000049(MF:tRNA binding)			Cytoplasmic	PF04055(Radical SAM superfamily)
A0A495PHL1	DUF1244 domain-containing protein	C7318_5246		A0A495PHL1;A0A099N6F6	tr|A0A495PHL1|A0A495PHL1_9PSED DUF1244 domain-containing protein OS=Pseudomonas plecoglossicida OX=70775 GN=C7318_5246 PE=4 SV=1;tr|A0A099N6F6|A0A099N6F6_9PSED DUF1244 domain-containing protein OS=Pseudomonas plecoglossicida OX=70775 GN=RK21_00058 PE=4 SV=	2	5	1	1	63.3	11.354				1720100	2393900	2557000				Cytoplasmic	PF06844(Protein of unknown function (DUF1244))
A0A099MYW2	DUF1289 domain-containing protein	CMV24_15355		A0A099MYW2;S2K2P2;A0A2R7UL49;A0A495PKR3	tr|A0A099MYW2|A0A099MYW2_9PSED DUF1289 domain-containing protein OS=Pseudomonas plecoglossicida OX=70775 GN=CMV24_15355 PE=4 SV=1;tr|S2K2P2|S2K2P2_9PSED Uncharacterized protein OS=Pseudomonas plecoglossicida NB2011 OX=1330531 GN=L321_09305 PE=4 SV=1;tr|A0A	4	5	5	5	34.5	19.938				4366400	7199700	6283050				Cytoplasmic	PF06945(Protein of unknown function (DUF1289))
S2KZA1	DUF1330 domain-containing protein	L321_00612		S2KZA1;A0A495PEC8;A0A2R7UFQ2	tr|S2KZA1|S2KZA1_9PSED DUF1330 domain-containing protein OS=Pseudomonas plecoglossicida NB2011 OX=1330531 GN=L321_00612 PE=4 SV=1	3	3	3	3	50.5	10.92				12980000	128910000	71445000				Cytoplasmic	PF07045(Domain of unknown function (DUF1330))
S2KYS0	DUF1653 domain-containing protein	L321_01279		S2KYS0;A0A2A3M129;A0A495PJ21;A0A2R7UFQ7	tr|S2KYS0|S2KYS0_9PSED DUF1653 domain-containing protein OS=Pseudomonas plecoglossicida NB2011 OX=1330531 GN=L321_01279 PE=4 SV=1;tr|A0A2A3M129|A0A2A3M129_9PSED DUF1653 domain-containing protein OS=Pseudomonas plecoglossicida OX=70775 GN=CMV24_19805 PE=4 S	4	3	3	3	38.6	9.6888				3467800	53746000	29106900				Cytoplasmic	PF07866(Protein of unknown function (DUF1653))
S2KP42	DUF2236 domain-containing protein	L321_04031		S2KP42	tr|S2KP42|S2KP42_9PSED DUF2236 domain-containing protein OS=Pseudomonas plecoglossicida NB2011 OX=1330531 GN=L321_04031 PE=4 SV=1	1	3	3	3	13.1	32.305				1594500	1024000	1809250				Cytoplasmic	PF09995(Uncharacterized protein conserved in bacteria (DUF2236))
A0A099MZ07	DUF3016 domain-containing protein	CMV24_22435		A0A099MZ07;S2KLS8;A0A2R7UIA2	tr|A0A099MZ07|A0A099MZ07_9PSED DUF3016 domain-containing protein OS=Pseudomonas plecoglossicida OX=70775 GN=CMV24_22435 PE=4 SV=1;tr|S2KLS8|S2KLS8_9PSED Uncharacterized protein OS=Pseudomonas plecoglossicida NB2011 OX=1330531 GN=L321_08425 PE=4 SV=1;tr|A0A	3	2	2	2	12.3	19.617				2828500	1777600	2803050				Periplasmic	PF11454(Protein of unknown function (DUF3016))
S2JTF1	DUF4136 domain-containing protein	L321_21937		S2JTF1;A0A2R7UBW4;A0A099MSP8;A0A495PC89	tr|S2JTF1|S2JTF1_9PSED DUF4136 domain-containing protein OS=Pseudomonas plecoglossicida NB2011 OX=1330531 GN=L321_21937 PE=4 SV=1	4	7	7	7	41.3	21.447				10539000	7603400	9571200				Periplasmic	PF13590(Domain of unknown function (DUF4136))
S2K194	DUF5051 domain-containing protein	L321_18852		S2K194	tr|S2K194|S2K194_9PSED DUF5051 domain-containing protein OS=Pseudomonas plecoglossicida NB2011 OX=1330531 GN=L321_18852 PE=4 SV=1	1	2	2	2	21.9	17.626				5513600	29031000	17772300	GO:0003676(MF:nucleic acid binding)			Cytoplasmic	PF16473(3' exoribonuclease, RNase T-like)
S2JZZ0	Efflux ABC transporter permease	L321_12744		S2JZZ0;A0A495P8X9;A0A2R7UC47;A0A0B5KHU5	tr|S2JZZ0|S2JZZ0_9PSED Efflux ABC transporter permease OS=Pseudomonas plecoglossicida NB2011 OX=1330531 GN=L321_12744 PE=3 SV=1;tr|A0A495P8X9|A0A495P8X9_9PSED Putative ABC transport system permease protein OS=Pseudomonas plecoglossicida OX=70775 GN=C7318_1	4	10	10	10	28.3	45.631				19389000	6707700	13548350	GO:0016021(CC:integral component of membrane);GO:0005886(CC:plasma membrane)			InnerMembrane	PF12704(MacB-like periplasmic core domain);PF02687(FtsX-like permease family)
S2KTK1	Electron transfer flavoprotein-ubiquinone oxidoreductase	L321_10875	FUNCTION: Accepts electrons from ETF and reduces ubiquinone. {ECO:0000256|RuleBase:RU366068}.	S2KTK1;A0A495PCC7;A0A0B5KE55;A0A2R7UMF4;A0A2A3M8Y1	tr|S2KTK1|S2KTK1_9PSED Electron transfer flavoprotein-ubiquinone oxidoreductase OS=Pseudomonas plecoglossicida NB2011 OX=1330531 GN=L321_10875 PE=4 SV=1;tr|A0A495PCC7|A0A495PCC7_9PSED Electron transfer flavoprotein-ubiquinone oxidoreductase OS=Pseudomonas	5	13	13	10	32.3	60.424				51115000	29325000	40720000	GO:0051539(MF:4 iron, 4 sulfur cluster binding);GO:0004174(MF:electron-transferring-flavoprotein dehydrogenase activity);GO:0046872(MF:metal ion binding)			Periplasmic	PF13450(NAD(P)-binding Rossmann-like domain);PF05187(Electron transfer flavoprotein-ubiquinone oxidoreductase, 4Fe-4S)
S2KZ00	Endolytic murein transglycosylase	mltG	FUNCTION: Functions as a peptidoglycan terminase that cleaves nascent peptidoglycan strands endolytically to terminate their elongation. {ECO:0000256|HAMAP-Rule:MF_02065}.	S2KZ00;A0A2A3M741;A0A099MXY6;A0A2R7UQT3;A0A495PHC4	tr|S2KZ00|S2KZ00_9PSED Endolytic murein transglycosylase OS=Pseudomonas plecoglossicida NB2011 OX=1330531 GN=mltG PE=3 SV=1	5	5	5	5	16.7	44.56				10656000	11566000	11611000	GO:0071555(BP:cell wall organization);GO:0009252(BP:peptidoglycan biosynthetic process);GO:0005887(CC:integral component of plasma membrane);GO:0016829(MF:lyase activity);GO:0008932(MF:lytic endotransglycosylase activity)			Periplasmic;Cytoplasmic	PF02618(YceG-like family)
S2KEN8	Endoribonuclease L-PSP	L321_19422		S2KEN8;A0A495PD38;A0A2R7UD50;A0A0B5K3V2	tr|S2KEN8|S2KEN8_9PSED Endoribonuclease L-PSP OS=Pseudomonas plecoglossicida NB2011 OX=1330531 GN=L321_19422 PE=4 SV=1;tr|A0A495PD38|A0A495PD38_9PSED Enamine deaminase RidA (YjgF/YER057c/UK114 family) OS=Pseudomonas plecoglossicida OX=70775 GN=C7318_3039 P	4	5	5	5	46.2	12.857				16101000	62321000	39711000				Cytoplasmic	PF01042(Endoribonuclease L-PSP)
S2KSN1	Endoribonuclease YbeY	ybeY	FUNCTION: Single strand-specific metallo-endoribonuclease involved in late-stage 70S ribosome quality control and in maturation of the 3' terminus of the 16S rRNA. {ECO:0000256|HAMAP-Rule:MF_00009, ECO:0000256|SAAS:SAAS00349030}.	S2KSN1;A0A495PI58;A0A2R7UI24;A0A099N4F7	tr|S2KSN1|S2KSN1_9PSED Endoribonuclease YbeY OS=Pseudomonas plecoglossicida NB2011 OX=1330531 GN=ybeY PE=3 SV=1	4	5	5	5	37.6	17.754				33899000	107670000	71284500	GO:0006364(BP:rRNA processing);GO:0005737(CC:cytoplasm);GO:0004521(MF:endoribonuclease activity);GO:0004222(MF:metalloendopeptidase activity);GO:0008270(MF:zinc ion binding)			Cytoplasmic	PF02130(Uncharacterized protein family UPF0054)
A0A495PJ81	Enoyl-[acyl-carrier-protein] reductase [NADH]	fabV	FUNCTION: Involved in the final reduction of the elongation cycle of fatty acid synthesis (FAS II). Catalyzes the reduction of a carbon-carbon double bond in an enoyl moiety that is covalently linked to an acyl carrier protein (ACP). {ECO:0000256|HAMAP-Rule:MF_01838}.	A0A495PJ81	tr|A0A495PJ81|A0A495PJ81_9PSED Enoyl-[acyl-carrier-protein] reductase [NADH] OS=Pseudomonas plecoglossicida OX=70775 GN=fabV PE=3 SV=1	1	19	2	2	43.4	44.265				1922700	30628000	16775350	GO:0006633(BP:fatty acid biosynthetic process);GO:0004318(MF:enoyl-[acyl-carrier-protein] reductase (NADH) activity);GO:0016631(MF:enoyl-[acyl-carrier-protein] reductase activity);GO:0051287(MF:NAD binding)	K00209(fabV)	ko00650(Butanoate metabolism);ko00061(Fatty acid biosynthesis)	Cytoplasmic	PF07055(Enoyl reductase FAD binding domain);PF12242(NAD(P)H binding domain of trans-2-enoyl-CoA reductase);PF12241(Trans-2-enoyl-CoA reductase catalytic region)
S2K1Q7	Enoyl-CoA hydratase	L321_08995		S2K1Q7;A0A495PDR6;A0A2R7UF49;A0A099N1E9	tr|S2K1Q7|S2K1Q7_9PSED Enoyl-CoA hydratase OS=Pseudomonas plecoglossicida NB2011 OX=1330531 GN=L321_08995 PE=3 SV=1	4	5	5	5	18.1	29.623				29528000	11002000	20765000	GO:0004300(MF:enoyl-CoA hydratase activity)	K01692(paaF)	ko00362(Benzoate degradation);ko00360(Phenylalanine metabolism);ko00627(Aminobenzoate degradation);ko00310(Lysine degradation);ko00280(Valine, leucine and isoleucine degradation);ko00640(Propanoate metabolism);ko00903(Limonene and pinene degradation);ko00281(Geraniol degradation);ko00071(Fatty acid degradation);ko00380(Tryptophan metabolism);ko00930(Caprolactam degradation);ko00650(Butanoate meta…	Cytoplasmic	PF00378(Enoyl-CoA hydratase/isomerase)
S2JTV8	Enoyl-CoA hydratase/isomerase	L321_24371		S2JTV8;A0A495PJJ3;A0A2R7UFZ8;A0A0B5JUZ4	tr|S2JTV8|S2JTV8_9PSED Enoyl-CoA hydratase/isomerase OS=Pseudomonas plecoglossicida NB2011 OX=1330531 GN=L321_24371 PE=4 SV=1;tr|A0A495PJJ3|A0A495PJJ3_9PSED Enoyl-CoA hydratase/carnithine racemase OS=Pseudomonas plecoglossicida OX=70775 GN=C7318_5047 PE=4	4	5	5	5	14.1	40.448				3057000	5488300	4772650	GO:0003860(MF:3-hydroxyisobutyryl-CoA hydrolase activity);GO:0016853(MF:isomerase activity)	K01692(paaF)	ko00362(Benzoate degradation);ko00360(Phenylalanine metabolism);ko00627(Aminobenzoate degradation);ko00310(Lysine degradation);ko00280(Valine, leucine and isoleucine degradation);ko00640(Propanoate metabolism);ko00903(Limonene and pinene degradation);ko00281(Geraniol degradation);ko00071(Fatty acid degradation);ko00380(Tryptophan metabolism);ko00930(Caprolactam degradation);ko00650(Butanoate meta…	Cytoplasmic	PF16113(Enoyl-CoA hydratase/isomerase)
S2KEQ8	Enoyl-CoA hydratase/isomerase	L321_19547		S2KEQ8;A0A2R7UEH9;A0A0B5K9U1;A0A495PFK6	tr|S2KEQ8|S2KEQ8_9PSED Enoyl-CoA hydratase/isomerase OS=Pseudomonas plecoglossicida NB2011 OX=1330531 GN=L321_19547 PE=4 SV=1	4	9	9	9	35.1	39.352				7855200	34384000	21619600	GO:0003860(MF:3-hydroxyisobutyryl-CoA hydrolase activity);GO:0016853(MF:isomerase activity)	K01692(paaF)	ko00362(Benzoate degradation);ko00360(Phenylalanine metabolism);ko00627(Aminobenzoate degradation);ko00310(Lysine degradation);ko00280(Valine, leucine and isoleucine degradation);ko00640(Propanoate metabolism);ko00903(Limonene and pinene degradation);ko00281(Geraniol degradation);ko00071(Fatty acid degradation);ko00380(Tryptophan metabolism);ko00930(Caprolactam degradation);ko00650(Butanoate meta…	Cytoplasmic	PF16113(Enoyl-CoA hydratase/isomerase)
S2K727	Erythronate-4-phosphate dehydrogenase	pdxB	FUNCTION: Catalyzes the oxidation of erythronate-4-phosphate to 3-hydroxy-2-oxo-4-phosphonooxybutanoate. {ECO:0000256|HAMAP-Rule:MF_01825, ECO:0000256|SAAS:SAAS01082393}.	S2K727;A0A2R7UER9;A0A2A3M101;A0A0B5K350	tr|S2K727|S2K727_9PSED Erythronate-4-phosphate dehydrogenase OS=Pseudomonas plecoglossicida NB2011 OX=1330531 GN=pdxB PE=3 SV=1	4	8	8	8	21.8	41.56				20620000	14535000	18077500	GO:0008615(BP:pyridoxine biosynthetic process);GO:0005737(CC:cytoplasm);GO:0033711(MF:4-phosphoerythronate dehydrogenase activity);GO:0051287(MF:NAD binding);GO:0046983(MF:protein dimerization activity)	K03473(pdxB)	ko01240(Biosynthesis of cofactors);ko00750(Vitamin B6 metabolism)	Cytoplasmic	PF00389(D-isomer specific 2-hydroxyacid dehydrogenase, catalytic domain);PF11890(Domain of unknown function (DUF3410));PF02826(D-isomer specific 2-hydroxyacid dehydrogenase, NAD binding domain)
S2KIZ1	Ethanolamine ammonia lyase large subunit	L321_12914		S2KIZ1;A0A495P8S7;A0A2R7UBW5;A0A0B5KJX0	tr|S2KIZ1|S2KIZ1_9PSED Ethanolamine ammonia lyase large subunit OS=Pseudomonas plecoglossicida NB2011 OX=1330531 GN=L321_12914 PE=4 SV=1;tr|A0A495P8S7|A0A495P8S7_9PSED Ethanolamine ammonia-lyase heavy chain OS=Pseudomonas plecoglossicida OX=70775 GN=C7318_	4	6	6	6	19.2	50.013				8595600	12562000	11078800	GO:0006520(BP:cellular amino acid metabolic process);GO:0008851(MF:ethanolamine ammonia-lyase activity)	K03735(eutB)	ko00564(Glycerophospholipid metabolism)	Cytoplasmic	PF06751(Ethanolamine ammonia lyase large subunit (EutB))
S2KVN1	EVE domain-containing protein	L321_07272		S2KVN1	tr|S2KVN1|S2KVN1_9PSED EVE domain-containing protein OS=Pseudomonas plecoglossicida NB2011 OX=1330531 GN=L321_07272 PE=4 SV=1	1	5	5	5	46	16.415				1763000	11443000	7103000				Periplasmic;Cytoplasmic	PF01878(EVE domain)
A0A099MUY3	Exodeoxyribonuclease 7 small subunit	xseB	FUNCTION: Bidirectionally degrades single-stranded DNA into large acid-insoluble oligonucleotides, which are then degraded further into small acid-soluble oligonucleotides. {ECO:0000256|HAMAP-Rule:MF_00337, ECO:0000256|SAAS:SAAS01233213}.	A0A099MUY3;S2JZE9;REV__S2K3I3	tr|A0A099MUY3|A0A099MUY3_9PSED Exodeoxyribonuclease 7 small subunit OS=Pseudomonas plecoglossicida OX=70775 GN=xseB PE=3 SV=1;tr|S2JZE9|S2JZE9_9PSED Exodeoxyribonuclease 7 small subunit OS=Pseudomonas plecoglossicida NB2011 OX=1330531 GN=xseB PE=3 SV=1	3	4	4	4	65	8.7296				33181000	21326000	27753500	GO:0006308(BP:DNA catabolic process);GO:0005737(CC:cytoplasm);GO:0009318(CC:exodeoxyribonuclease VII complex);GO:0008855(MF:exodeoxyribonuclease VII activity)	K03602(xseB)	ko03430(Mismatch repair)	Cytoplasmic	PF02609(Exonuclease VII small subunit)
S2K116	Extracellular solute-binding protein	L321_10770		S2K116;A0A099N405;A0A495P9U8;A0A2R7UR89	tr|S2K116|S2K116_9PSED Extracellular solute-binding protein OS=Pseudomonas plecoglossicida NB2011 OX=1330531 GN=L321_10770 PE=4 SV=1	4	7	7	7	32	28.55				2102700	2921800	3012250				Cytoplasmic	PF00497(Bacterial extracellular solute-binding proteins, family 3)
S2KMK1	Extracellular solute-binding protein	L321_22807		S2KMK1;A0A2R7ULU5;A0A0B5KRS3	tr|S2KMK1|S2KMK1_9PSED Extracellular solute-binding protein OS=Pseudomonas plecoglossicida NB2011 OX=1330531 GN=L321_22807 PE=4 SV=1	3	8	8	8	37	29.892				7176200	19319000	13747600				Cytoplasmic	PF00497(Bacterial extracellular solute-binding proteins, family 3)
S2KLR9	FAD assembly factor SdhE	L321_24426		S2KLR9;A0A099N612	tr|S2KLR9|S2KLR9_9PSED FAD assembly factor SdhE OS=Pseudomonas plecoglossicida NB2011 OX=1330531 GN=L321_24426 PE=3 SV=1;tr|A0A099N612|A0A099N612_9PSED FAD assembly factor SdhE OS=Pseudomonas plecoglossicida OX=70775 GN=C7318_5035 PE=3 SV=1	2	3	3	3	22.6	10.206				19932000	32901000	26916500				Cytoplasmic	PF03937(Flavinator of succinate dehydrogenase)
S2JX25	FAD dependent oxidoreductase	L321_16078		S2JX25;A0A495P6N0;A0A2R7UKR7;A0A2A3M6B5;A0A0B5KJ45;S2KER9	tr|S2JX25|S2JX25_9PSED FAD dependent oxidoreductase OS=Pseudomonas plecoglossicida NB2011 OX=1330531 GN=L321_16078 PE=4 SV=1	6	8	8	8	23.7	46.918				10655000	14840000	13247500	GO:0016491(MF:oxidoreductase activity)	K09471(puuB)	ko00330(Arginine and proline metabolism)	Cytoplasmic	PF01266(FAD dependent oxidoreductase)
S2K6I4	FAD dependent oxidoreductase	L321_09924		S2K6I4;A0A495P863;A0A2R7UKK9;A0A099MT21	tr|S2K6I4|S2K6I4_9PSED FAD dependent oxidoreductase OS=Pseudomonas plecoglossicida NB2011 OX=1330531 GN=L321_09924 PE=4 SV=1	4	7	7	7	25.2	38.839				242030000	334200000	288615000	GO:0050660(MF:flavin adenine dinucleotide binding);GO:0016491(MF:oxidoreductase activity)	K03153(thiO)	ko00730(Thiamine metabolism);ko01240(Biosynthesis of cofactors)	Cytoplasmic	PF01266(FAD dependent oxidoreductase)
S2KN06	FAD dependent oxidoreductase	L321_05944		S2KN06;A0A495PDT8;A0A2R7UDJ3;A0A099N4S9	tr|S2KN06|S2KN06_9PSED FAD dependent oxidoreductase OS=Pseudomonas plecoglossicida NB2011 OX=1330531 GN=L321_05944 PE=4 SV=1;tr|A0A495PDT8|A0A495PDT8_9PSED Uncharacterized protein OS=Pseudomonas plecoglossicida OX=70775 GN=C7318_1786 PE=4 SV=1;tr|A0A2R7UDJ	4	19	19	18	46.7	58.367				39328000	57435000	48881500				Cytoplasmic
S2KMC6	FAD linked oxidase domain-containing protein	L321_07562		S2KMC6;A0A2R7UL53;A0A2A3M1V3;A0A0B5KDZ2;A0A495P7W8	tr|S2KMC6|S2KMC6_9PSED FAD linked oxidase domain-containing protein OS=Pseudomonas plecoglossicida NB2011 OX=1330531 GN=L321_07562 PE=4 SV=1;tr|A0A2R7UL53|A0A2R7UL53_9PSED FAD-binding oxidoreductase OS=Pseudomonas plecoglossicida OX=70775 GN=DBB42_07970 PE	5	8	8	8	20.6	51.05				15809000	17445000	17127000	GO:0071949(MF:FAD binding);GO:0016491(MF:oxidoreductase activity)	K00104(glcD)	ko00630(Glyoxylate and dicarboxylate metabolism)	Cytoplasmic	PF02913(FAD linked oxidases, C-terminal domain);PF01565(FAD binding domain)
S2KTT4	FadB2	L321_11235		S2KTT4;A0A495PHN4;A0A099MZA4	tr|S2KTT4|S2KTT4_9PSED FadB2 OS=Pseudomonas plecoglossicida NB2011 OX=1330531 GN=L321_11235 PE=3 SV=1	3	8	8	8	42.7	25.949				15399000	42216000	29307500	GO:0016491(MF:oxidoreductase activity)	K00059(fabG)	ko00333(Prodigiosin biosynthesis);ko01240(Biosynthesis of cofactors);ko00780(Biotin metabolism);ko00061(Fatty acid biosynthesis)	Cytoplasmic	PF00106(short chain dehydrogenase)
S2K1C0	FAD-dependent pyridine nucleotide-disulfide oxidoreductase	L321_09869		S2K1C0;A0A2R7UP73;A0A495P6X3;A0A099MV52	tr|S2K1C0|S2K1C0_9PSED FAD-dependent pyridine nucleotide-disulfide oxidoreductase OS=Pseudomonas plecoglossicida NB2011 OX=1330531 GN=L321_09869 PE=4 SV=1;tr|A0A2R7UP73|A0A2R7UP73_9PSED FAD-dependent oxidoreductase OS=Pseudomonas plecoglossicida OX=70775 G	4	11	11	11	35	47.079				50440000	37557000	44498500	GO:0016491(MF:oxidoreductase activity)	K03885(ndh)	ko00190(Oxidative phosphorylation)	Cytoplasmic	PF07992(Pyridine nucleotide-disulphide oxidoreductase)
S2KGF3	FAD-dependent pyridine nucleotide-disulfide oxidoreductase	L321_15888		S2KGF3;A0A495P4Y6;A0A2R7ULS8;A0A099N8J2	tr|S2KGF3|S2KGF3_9PSED FAD-dependent pyridine nucleotide-disulfide oxidoreductase OS=Pseudomonas plecoglossicida NB2011 OX=1330531 GN=L321_15888 PE=3 SV=1	4	4	4	4	16.8	40.301				2499000	983970	2241485	GO:0005737(CC:cytoplasm);GO:0016491(MF:oxidoreductase activity)	K05297(rubB)	ko00071(Fatty acid degradation)	Cytoplasmic	PF07992(Pyridine nucleotide-disulphide oxidoreductase)
S2KIB0	Fatty acid cistrans isomerase	L321_13711		S2KIB0	tr|S2KIB0|S2KIB0_9PSED Fatty acid cistrans isomerase OS=Pseudomonas plecoglossicida NB2011 OX=1330531 GN=L321_13711 PE=4 SV=1	1	12	12	5	18.5	87.017				12374000	29324000	21349000	GO:0009055(MF:electron transfer activity);GO:0020037(MF:heme binding);GO:0016853(MF:isomerase activity);GO:0046872(MF:metal ion binding)			Periplasmic;Cytoplasmic	PF06934(Fatty acid cis/trans isomerase (CTI))
S2KN62	Ferredoxin--NADP reductase	L321_05929		S2KN62;A0A2R7UQA7;A0A099N6R1;A0A495PLC0	tr|S2KN62|S2KN62_9PSED Ferredoxin--NADP reductase OS=Pseudomonas plecoglossicida NB2011 OX=1330531 GN=L321_05929 PE=3 SV=1;tr|A0A2R7UQA7|A0A2R7UQA7_9PSED Ferredoxin--NADP reductase OS=Pseudomonas plecoglossicida OX=70775 GN=DBB42_02115 PE=3 SV=1;tr|A0A099N	4	13	13	13	53.1	28.912				19492000	95088000	57790000	GO:0004324(MF:ferredoxin-NADP+ reductase activity)			Cytoplasmic	PF00175(Oxidoreductase NAD-binding domain);PF00970(Oxidoreductase FAD-binding domain)
S2KWK8	Ferrochelatase	hemH	FUNCTION: Catalyzes the ferrous insertion into protoporphyrin IX. {ECO:0000256|HAMAP-Rule:MF_00323}.	S2KWK8;A0A2R7UP25;A0A2A3MA03;A0A0B5K5F4;A0A495P8H2	tr|S2KWK8|S2KWK8_9PSED Ferrochelatase OS=Pseudomonas plecoglossicida NB2011 OX=1330531 GN=hemH PE=3 SV=1	5	7	7	7	32.9	37.663				29835000	14680000	22757500	GO:0006783(BP:heme biosynthetic process);GO:0005737(CC:cytoplasm);GO:0004325(MF:ferrochelatase activity);GO:0046872(MF:metal ion binding)	K01772(hemH)	ko00860(Porphyrin metabolism);ko01240(Biosynthesis of cofactors)	Cytoplasmic	PF00762(Ferrochelatase)
S2KQ51	Fis family two component sigma-54 specific transcriptional regulator	L321_17037		S2KQ51;A0A2R7UED3;A0A099N8E5;A0A495P7I6	tr|S2KQ51|S2KQ51_9PSED Fis family two component sigma-54 specific transcriptional regulator OS=Pseudomonas plecoglossicida NB2011 OX=1330531 GN=L321_17037 PE=4 SV=1;tr|A0A2R7UED3|A0A2R7UED3_9PSED Sigma-54-dependent Fis family transcriptional regulator OS=P	4	14	14	14	44	49.607				18736000	19799000	19767500	GO:0000160(BP:phosphorelay signal transduction system);GO:0006355(BP:regulation of transcription, DNA-templated);GO:0005524(MF:ATP binding);GO:0043565(MF:sequence-specific DNA binding);GO:0008134(MF:transcription factor binding)	K11384(algB)	ko02020(Two-component system)	Cytoplasmic	PF00072(Response regulator receiver domain);PF00158(Sigma-54 interaction domain);PF02954(Bacterial regulatory protein, Fis family)
A0A2R7UN92	Flagellar motor protein MotD	DBB42_05935		A0A2R7UN92;A0A099N249	tr|A0A2R7UN92|A0A2R7UN92_9PSED Flagellar motor protein MotD OS=Pseudomonas plecoglossicida OX=70775 GN=DBB42_05935 PE=3 SV=1;tr|A0A099N249|A0A099N249_9PSED Flagellar motor protein MotD OS=Pseudomonas plecoglossicida OX=70775 GN=CMV24_06755 PE=3 SV=1	2	2	2	1	7.7	31.141				8764700	7777300	8771000	GO:0016021(CC:integral component of membrane)	K02557(motB)	ko02030(Bacterial chemotaxis);ko02040(Flagellar assembly)	OuterMembrane;Cytoplasmic	PF13677(Membrane MotB of proton-channel complex MotA/MotB);PF00691(OmpA family)
S2KHS6	Flagellar motor switch protein FliG	fliG	FUNCTION: FliG is one of three proteins (FliG, FliN, FliM) that forms the rotor-mounted switch complex (C ring), located at the base of the basal body. This complex interacts with the CheY and CheZ chemotaxis proteins, in addition to contacting components of the motor that determine the direction of flagellar rotation. {ECO:0000256|PIRNR:PIRNR003161}.	S2KHS6;A0A2R7ULZ4;A0A0B5K729	tr|S2KHS6|S2KHS6_9PSED Flagellar motor switch protein FliG OS=Pseudomonas plecoglossicida NB2011 OX=1330531 GN=fliG PE=3 SV=1;tr|A0A2R7ULZ4|A0A2R7ULZ4_9PSED Flagellar motor switch protein FliG OS=Pseudomonas plecoglossicida OX=70775 GN=DBB42_06060 PE=3 SV=	3	2	2	2	7.7	37.066				1667600	2307600	2487600	GO:0071973(BP:bacterial-type flagellum-dependent cell motility);GO:0006935(BP:chemotaxis);GO:0009425(CC:bacterial-type flagellum basal body);GO:0005886(CC:plasma membrane);GO:0003774(MF:motor activity)	K02410(fliG)	ko02040(Flagellar assembly);ko02030(Bacterial chemotaxis)	Cytoplasmic	PF01706(FliG C-terminal domain);PF14842(FliG N-terminal domain);PF14841(FliG middle domain)
S2K3H9	Flagellar protein FliL	L321_07267	FUNCTION: Controls the rotational direction of flagella during chemotaxis. {ECO:0000256|RuleBase:RU364125}.	S2K3H9;A0A0B5KCI2;A0A2R7UEU4;A0A2A3M5Z6;A0A495P4J9	tr|S2K3H9|S2K3H9_9PSED Flagellar protein FliL OS=Pseudomonas plecoglossicida NB2011 OX=1330531 GN=L321_07267 PE=3 SV=1	5	5	5	5	64.2	14.638				10113000	128040000	69576500	GO:0071973(BP:bacterial-type flagellum-dependent cell motility);GO:0006935(BP:chemotaxis);GO:0009425(CC:bacterial-type flagellum basal body);GO:0005886(CC:plasma membrane)	K02415(fliL)	ko02040(Flagellar assembly)	Periplasmic	PF03748(Flagellar basal body-associated protein FliL)
S2KIC5	Flavin reductase domain-containing protein	L321_13786		S2KIC5	tr|S2KIC5|S2KIC5_9PSED Flavin reductase domain-containing protein OS=Pseudomonas plecoglossicida NB2011 OX=1330531 GN=L321_13786 PE=4 SV=1	1	3	3	3	15	21.296				6019800	21018000	14018900	GO:0010181(MF:FMN binding)			Cytoplasmic	PF01613(Flavin reductase like domain)
S2KL51	Flavodoxin	L321_23351		S2KL51;A0A495PLA0;A0A0B5KBQ2;A0A2R7UPG9	tr|S2KL51|S2KL51_9PSED Flavodoxin OS=Pseudomonas plecoglossicida NB2011 OX=1330531 GN=L321_23351 PE=4 SV=1;tr|A0A495PLA0|A0A495PLA0_9PSED Flavodoxin OS=Pseudomonas plecoglossicida OX=70775 GN=C7318_5240 PE=4 SV=1	4	8	8	8	73.5	15.928				14286000	65463000	40374500	GO:0010181(MF:FMN binding)			Cytoplasmic	PF00258(Flavodoxin)
S2KAC2	Flavoprotein WrbA	L321_03057		S2KAC2;A0A495PJ17	tr|S2KAC2|S2KAC2_9PSED Flavoprotein WrbA OS=Pseudomonas plecoglossicida NB2011 OX=1330531 GN=L321_03057 PE=3 SV=1;tr|A0A495PJ17|A0A495PJ17_9PSED NAD(P)H dehydrogenase (Quinone) OS=Pseudomonas plecoglossicida OX=70775 GN=C7318_4864 PE=3 SV=1	2	4	4	1	21.2	20.891				13067000	15820000	14943500	GO:0009055(MF:electron transfer activity);GO:0010181(MF:FMN binding);GO:0003955(MF:NAD(P)H dehydrogenase (quinone) activity)	K03809(wrbA)	ko00130(Ubiquinone and other terpenoid-quinone biosynthesis);ko01240(Biosynthesis of cofactors)	Cytoplasmic	PF03358(NADPH-dependent FMN reductase)
S2JZX7	Formate dehydrogenase subunit alpha	L321_12669		S2JZX7;A0A2R7UGG1;A0A099MSS6;A0A2A3M0J6	tr|S2JZX7|S2JZX7_9PSED Formate dehydrogenase subunit alpha OS=Pseudomonas plecoglossicida NB2011 OX=1330531 GN=L321_12669 PE=4 SV=1;tr|A0A2R7UGG1|A0A2R7UGG1_9PSED Formate dehydrogenase-N subunit alpha OS=Pseudomonas plecoglossicida OX=70775 GN=fdnG PE=4 SV	4	7	7	4	11.6	90.428				2129100	1545200	2337150	GO:0045333(BP:cellular respiration);GO:0009055(MF:electron transfer activity);GO:0047111(MF:formate dehydrogenase (cytochrome-c-553) activity);GO:0008863(MF:formate dehydrogenase (NAD+) activity);GO:0046872(MF:metal ion binding);GO:0043546(MF:molybdopterin cofactor binding)	K00123(fdoG)	ko00680(Methane metabolism);ko00630(Glyoxylate and dicarboxylate metabolism)	Periplasmic	PF01568(Molydopterin dinucleotide binding domain);PF00384(Molybdopterin oxidoreductase)
S2KTG2	Formyltetrahydrofolate deformylase	purU	FUNCTION: Catalyzes the hydrolysis of 10-formyltetrahydrofolate (formyl-FH4) to formate and tetrahydrofolate (FH4). {ECO:0000256|HAMAP-Rule:MF_01927}.	S2KTG2;A0A495PBH1;A0A2R7UEY0;A0A099N8W2	tr|S2KTG2|S2KTG2_9PSED Formyltetrahydrofolate deformylase OS=Pseudomonas plecoglossicida NB2011 OX=1330531 GN=purU PE=3 SV=1;tr|A0A495PBH1|A0A495PBH1_9PSED Formyltetrahydrofolate deformylase OS=Pseudomonas plecoglossicida OX=70775 GN=purU PE=3 SV=1;tr|A0A2	4	3	3	3	10.9	32.367				4433200	5149700	5291450	GO:0006189(BP:'de novo' IMP biosynthetic process);GO:0006730(BP:one-carbon metabolic process);GO:0008864(MF:formyltetrahydrofolate deformylase activity);GO:0016742(MF:hydroxymethyl-, formyl- and related transferase activity)	K01433(purU)	ko00670(One carbon pool by folate);ko00630(Glyoxylate and dicarboxylate metabolism)	Cytoplasmic	PF00551(Formyl transferase)
S2JXV1	Formyltetrahydrofolate deformylase	purU	FUNCTION: Catalyzes the hydrolysis of 10-formyltetrahydrofolate (formyl-FH4) to formate and tetrahydrofolate (FH4). {ECO:0000256|HAMAP-Rule:MF_01927}.	S2JXV1;A0A495PJF9;A0A099N5V6	tr|S2JXV1|S2JXV1_9PSED Formyltetrahydrofolate deformylase OS=Pseudomonas plecoglossicida NB2011 OX=1330531 GN=purU PE=3 SV=1;tr|A0A495PJF9|A0A495PJF9_9PSED Formyltetrahydrofolate deformylase OS=Pseudomonas plecoglossicida OX=70775 GN=purU PE=3 SV=1;tr|A0A0	3	7	7	7	29	32.334				21038000	21540000	21789000	GO:0006189(BP:'de novo' IMP biosynthetic process);GO:0006730(BP:one-carbon metabolic process);GO:0008864(MF:formyltetrahydrofolate deformylase activity);GO:0016742(MF:hydroxymethyl-, formyl- and related transferase activity)	K01433(purU)	ko00670(One carbon pool by folate);ko00630(Glyoxylate and dicarboxylate metabolism)	Cytoplasmic	PF00551(Formyl transferase)
S2K6Y6	Gamma-carboxygeranoyl-CoA hydratase	L321_09160		S2K6Y6;A0A495PA97;A0A2R7UHT4;A0A0B5K874	tr|S2K6Y6|S2K6Y6_9PSED Gamma-carboxygeranoyl-CoA hydratase OS=Pseudomonas plecoglossicida NB2011 OX=1330531 GN=L321_09160 PE=3 SV=1;tr|A0A495PA97|A0A495PA97_9PSED Methylglutaconyl-CoA hydratase OS=Pseudomonas plecoglossicida OX=70775 GN=C7318_2503 PE=3 SV=	4	7	7	7	26.9	29.984				8785200	10344000	10064600	GO:0003824(MF:catalytic activity)	K13766(liuC)	ko00280(Valine, leucine and isoleucine degradation)	Cytoplasmic	PF00378(Enoyl-CoA hydratase/isomerase)
S2KTI3	Gluconate 2-dehydrogenase	L321_10800		S2KTI3;A0A495PBY9;A0A2R7UDQ1;A0A0B5K7J0	tr|S2KTI3|S2KTI3_9PSED Gluconate 2-dehydrogenase OS=Pseudomonas plecoglossicida NB2011 OX=1330531 GN=L321_10800 PE=4 SV=1	4	4	4	4	8.7	43.554				3676200	5769500	5222850	GO:0016020(CC:membrane);GO:0009055(MF:electron transfer activity);GO:0020037(MF:heme binding);GO:0005506(MF:iron ion binding);GO:0016614(MF:oxidoreductase activity, acting on CH-OH group of donors)			Periplasmic	PF00034(Cytochrome c)
S2JYA3	Glucose-1-phosphate cytidylyltransferase	L321_14966		S2JYA3	tr|S2JYA3|S2JYA3_9PSED Glucose-1-phosphate cytidylyltransferase OS=Pseudomonas plecoglossicida NB2011 OX=1330531 GN=L321_14966 PE=4 SV=1	1	3	3	3	13.6	28.869				8312900	8567900	8940400	GO:0009058(BP:biosynthetic process);GO:0047343(MF:glucose-1-phosphate cytidylyltransferase activity)	K00992(murU)	ko00520(Amino sugar and nucleotide sugar metabolism);ko01250(Biosynthesis of nucleotide sugars)	Cytoplasmic	PF00483(Nucleotidyl transferase)
A0A495PIN6	Glucose-1-phosphate thymidylyltransferase	C7318_4706	FUNCTION: Catalyzes the formation of dTDP-glucose, from dTTP and glucose 1-phosphate, as well as its pyrophosphorolysis. {ECO:0000256|RuleBase:RU003706}.	A0A495PIN6;A0A2R7UML3;A0A2A3M7L5;A0A0B5K916	tr|A0A495PIN6|A0A495PIN6_9PSED Glucose-1-phosphate thymidylyltransferase OS=Pseudomonas plecoglossicida OX=70775 GN=C7318_4706 PE=3 SV=1;tr|A0A2R7UML3|A0A2R7UML3_9PSED Glucose-1-phosphate thymidylyltransferase OS=Pseudomonas plecoglossicida OX=70775 GN=rfb	4	4	1	1	13.5	32.824				8407000	14580000	11993500	GO:0045226(BP:extracellular polysaccharide biosynthetic process);GO:0008879(MF:glucose-1-phosphate thymidylyltransferase activity);GO:0046872(MF:metal ion binding)	K00973(rfbA)	ko00541(O-Antigen nucleotide sugar biosynthesis);ko00523(Polyketide sugar unit biosynthesis);ko00521(Streptomycin biosynthesis);ko00525(Acarbose and validamycin biosynthesis);ko01250(Biosynthesis of nucleotide sugars)	Cytoplasmic	PF00483(Nucleotidyl transferase)
S2K069	Glutamate-1-semialdehyde 2,1-aminomutase	hemL		S2K069;A0A495PP44;A0A2R7UJN4;A0A099N681	tr|S2K069|S2K069_9PSED Glutamate-1-semialdehyde 2,1-aminomutase OS=Pseudomonas plecoglossicida NB2011 OX=1330531 GN=hemL PE=3 SV=1;tr|A0A495PP44|A0A495PP44_9PSED Glutamate-1-semialdehyde 2,1-aminomutase OS=Pseudomonas plecoglossicida OX=70775 GN=hemL PE=3	4	15	15	15	40.7	45.161				144700000	103440000	124570000	GO:0006782(BP:protoporphyrinogen IX biosynthetic process);GO:0005737(CC:cytoplasm);GO:0042286(MF:glutamate-1-semialdehyde 2,1-aminomutase activity);GO:0030170(MF:pyridoxal phosphate binding);GO:0008483(MF:transaminase activity)	K01845(hemL)	ko00860(Porphyrin metabolism);ko01240(Biosynthesis of cofactors)	Cytoplasmic	PF00202(Aminotransferase class-III)
S2JT97	Glutamate-aspartate ABC transporter ATP-binding protein	L321_24631		S2JT97;A0A495PAA0;A0A099N4Y9	tr|S2JT97|S2JT97_9PSED Glutamate-aspartate ABC transporter ATP-binding protein OS=Pseudomonas plecoglossicida NB2011 OX=1330531 GN=L321_24631 PE=3 SV=1;tr|A0A495PAA0|A0A495PAA0_9PSED L-glutamate ABC transporter ATP-binding protein /L-aspartate ABC transpor	3	8	8	8	26.6	27				11748000	18013000	15380500	GO:0005524(MF:ATP binding);GO:0016887(MF:ATPase activity);GO:0015424(MF:amino acid-transporting ATPase activity)	K10004(gltL)	ko02010(ABC transporters);ko02020(Two-component system)	Cytoplasmic	PF00005(ABC transporter)
S2JYB4	Glutamate--cysteine ligase	gshA		S2JYB4	tr|S2JYB4|S2JYB4_9PSED Glutamate--cysteine ligase OS=Pseudomonas plecoglossicida NB2011 OX=1330531 GN=gshA PE=3 SV=1	1	13	13	11	24.4	58.984				43821000	113620000	79220500	GO:0006750(BP:glutathione biosynthetic process);GO:0005524(MF:ATP binding);GO:0004357(MF:glutamate-cysteine ligase activity)	K01919(gshA)	ko00480(Glutathione metabolism);ko01240(Biosynthesis of cofactors);ko00270(Cysteine and methionine metabolism)	Cytoplasmic	PF04262(Glutamate-cysteine ligase)
S2KM88	Glutamate--putrescine ligase	L321_07387		S2KM88;A0A2R7ULK0;A0A099N822;A0A495P8N9;S2JV36;A0A495PGH2;A0A2R7UCE3;A0A099N241	tr|S2KM88|S2KM88_9PSED Glutamate--putrescine ligase OS=Pseudomonas plecoglossicida NB2011 OX=1330531 GN=L321_07387 PE=3 SV=1;tr|A0A2R7ULK0|A0A2R7ULK0_9PSED Glutamine synthetase OS=Pseudomonas plecoglossicida OX=70775 GN=DBB42_06630 PE=3 SV=1;tr|A0A099N822|	8	9	9	9	25.7	50.897				36609000	14828000	26218500	GO:0006542(BP:glutamine biosynthetic process);GO:0004356(MF:glutamate-ammonia ligase activity)	K01915(glnA)	ko00250(Alanine, aspartate and glutamate metabolism);ko00220(Arginine biosynthesis);ko04217(Necroptosis);ko00630(Glyoxylate and dicarboxylate metabolism);ko00910(Nitrogen metabolism);ko02020(Two-component system)	Cytoplasmic	PF00120(Glutamine synthetase, catalytic domain)
S2KY25	Glutaminase-asparaginase	L321_02457		S2KY25;A0A495PEG5;A0A2R7UMN4;A0A2A3M3D8;A0A0B5KDL5	tr|S2KY25|S2KY25_9PSED Glutaminase-asparaginase OS=Pseudomonas plecoglossicida NB2011 OX=1330531 GN=L321_02457 PE=3 SV=1;tr|A0A495PEG5|A0A495PEG5_9PSED Glutamin-(Asparagin-)ase OS=Pseudomonas plecoglossicida OX=70775 GN=C7318_4079 PE=3 SV=1;tr|A0A2R7UMN4|A	5	7	7	7	26	38.696				1667500	2560100	2613800	GO:0006528(BP:asparagine metabolic process);GO:0004067(MF:asparaginase activity)	K05597(aspQ)	ko00470(D-Amino acid metabolism);ko02020(Two-component system);ko00250(Alanine, aspartate and glutamate metabolism);ko00220(Arginine biosynthesis)	Periplasmic	PF00710(Asparaginase, N-terminal)
S2K8W6	Glutamyl-tRNA reductase	hemA	FUNCTION: Catalyzes the NADPH-dependent reduction of glutamyl-tRNA(Glu) to glutamate 1-semialdehyde (GSA). {ECO:0000256|HAMAP-Rule:MF_00087, ECO:0000256|SAAS:SAAS00551498}.	S2K8W6;A0A495P9B4;A0A2R7UPS0;A0A099MVK0	tr|S2K8W6|S2K8W6_9PSED Glutamyl-tRNA reductase OS=Pseudomonas plecoglossicida NB2011 OX=1330531 GN=hemA PE=3 SV=1;tr|A0A495P9B4|A0A495P9B4_9PSED Glutamyl-tRNA reductase OS=Pseudomonas plecoglossicida OX=70775 GN=hemA PE=3 SV=1;tr|A0A2R7UPS0|A0A2R7UPS0_9PSE	4	5	5	5	13.9	46.385				6529800	3977300	5753550	GO:0006782(BP:protoporphyrinogen IX biosynthetic process);GO:0008883(MF:glutamyl-tRNA reductase activity);GO:0050661(MF:NADP binding)	K02492(hemA)	ko01240(Biosynthesis of cofactors);ko00860(Porphyrin metabolism)	Cytoplasmic	PF01488(Shikimate / quinate 5-dehydrogenase);PF05201(Glutamyl-tRNAGlu reductase, N-terminal domain);PF00745(Glutamyl-tRNAGlu reductase, dimerisation domain)
A0A495P5P9	Glutarate-semialdehyde dehydrogenase /succinate semialdehyde dehydrogenase	C7318_0805		A0A495P5P9;A0A2A3M292;A0A0B5KMA7	tr|A0A495P5P9|A0A495P5P9_9PSED Glutarate-semialdehyde dehydrogenase /succinate semialdehyde dehydrogenase OS=Pseudomonas plecoglossicida OX=70775 GN=C7318_0805 PE=3 SV=1;tr|A0A2A3M292|A0A2A3M292_9PSED Succinate-semialdehyde dehydrogenase I OS=Pseudomonas p	3	19	1	1	53.8	51.548				149420000	54834000	102627000	GO:0009450(BP:gamma-aminobutyric acid catabolic process);GO:0009013(MF:succinate-semialdehyde dehydrogenase [NAD(P)+] activity)	K00135(gabD)	ko00250(Alanine, aspartate and glutamate metabolism);ko00650(Butanoate metabolism);ko00760(Nicotinate and nicotinamide metabolism);ko00310(Lysine degradation);ko00350(Tyrosine metabolism)	Cytoplasmic	PF00171(Aldehyde dehydrogenase family)
S2JU17	Glutaredoxin	L321_23212	FUNCTION: Has a glutathione-disulfide oxidoreductase activity in the presence of NADPH and glutathione reductase. Reduces low molecular weight disulfides and proteins. {ECO:0000256|RuleBase:RU364065}.	S2JU17;A0A099N824	tr|S2JU17|S2JU17_9PSED Glutaredoxin OS=Pseudomonas plecoglossicida NB2011 OX=1330531 GN=L321_23212 PE=3 SV=1	2	3	3	3	47.6	9.2697				4110800	85520000	45315400	GO:0045454(BP:cell redox homeostasis);GO:0005623(CC:cell);GO:0005737(CC:cytoplasm);GO:0009055(MF:electron transfer activity);GO:0015035(MF:protein disulfide oxidoreductase activity)			Cytoplasmic	PF00462(Glutaredoxin)
S2K4U0	Glutathione peroxidase	L321_04675		S2K4U0;A0A099MVK1;A0A495PIV2	tr|S2K4U0|S2K4U0_9PSED Glutathione peroxidase OS=Pseudomonas plecoglossicida NB2011 OX=1330531 GN=L321_04675 PE=3 SV=1	3	11	11	11	79	17.951				15782000	35429000	26105500	GO:0006979(BP:response to oxidative stress);GO:0004602(MF:glutathione peroxidase activity)	K00432(gpx)	ko00590(Arachidonic acid metabolism);ko00480(Glutathione metabolism)	Cytoplasmic	PF00255(Glutathione peroxidase)
S2JSM4	Glutathione S-transferase	L321_23731		S2JSM4;A0A495PL13;A0A2R7UJ25;A0A099N3W6	tr|S2JSM4|S2JSM4_9PSED Glutathione S-transferase OS=Pseudomonas plecoglossicida NB2011 OX=1330531 GN=L321_23731 PE=3 SV=1	4	7	7	7	44.4	23.44				5528900	10474000	8501450	GO:0016740(MF:transferase activity)			Cytoplasmic	PF13417(Glutathione S-transferase, N-terminal domain);PF00043(Glutathione S-transferase, C-terminal domain)
S2K0E8	Glutathione S-transferase	L321_11960		S2K0E8;A0A495PBI1;A0A2R7UI17;A0A099N8W9	tr|S2K0E8|S2K0E8_9PSED Glutathione S-transferase OS=Pseudomonas plecoglossicida NB2011 OX=1330531 GN=L321_11960 PE=4 SV=1	4	7	7	7	49.8	23.102				23860000	29607000	27233500	GO:0016740(MF:transferase activity)			Cytoplasmic	PF13417(Glutathione S-transferase, N-terminal domain)
S2K4X8	Glutathione S-transferase	L321_04925		S2K4X8;A0A495PHL9;A0A2R7UK27;A0A2A3M7C8;A0A099MY38	tr|S2K4X8|S2K4X8_9PSED Glutathione S-transferase OS=Pseudomonas plecoglossicida NB2011 OX=1330531 GN=L321_04925 PE=3 SV=1;tr|A0A495PHL9|A0A495PHL9_9PSED Glutathione S-transferase OS=Pseudomonas plecoglossicida OX=70775 GN=C7318_4660 PE=4 SV=1;tr|A0A2R7UK27	5	5	5	5	36.5	23.369				8411300	33077000	21244150	GO:0016740(MF:transferase activity)	K00799(GST)	ko00480(Glutathione metabolism);ko00982(Drug metabolism - cytochrome P450);ko00983(Drug metabolism - other enzymes);ko00980(Metabolism of xenobiotics by cytochrome P450)	Cytoplasmic	PF13417(Glutathione S-transferase, N-terminal domain);PF00043(Glutathione S-transferase, C-terminal domain)
S2K2D0	Glutathione S-transferase domain-containing protein	L321_08860		S2K2D0;A0A2R7UGF2;A0A099N3U7;A0A495PAG0	tr|S2K2D0|S2K2D0_9PSED Glutathione S-transferase domain-containing protein OS=Pseudomonas plecoglossicida NB2011 OX=1330531 GN=L321_08860 PE=4 SV=1;tr|A0A2R7UGF2|A0A2R7UGF2_9PSED Glutathione-dependent reductase OS=Pseudomonas plecoglossicida OX=70775 GN=DB	4	9	9	9	32.9	37.155				5059500	12646000	9352750	GO:0004364(MF:glutathione transferase activity)			Cytoplasmic	PF13409(Glutathione S-transferase, N-terminal domain);PF13410(Glutathione S-transferase, C-terminal domain)
S2KAW7	Glutathione S-transferase domain-containing protein	L321_01699		S2KAW7;A0A2R7ULD3;A0A0B5KAA6;A0A495PCB7	tr|S2KAW7|S2KAW7_9PSED Glutathione S-transferase domain-containing protein OS=Pseudomonas plecoglossicida NB2011 OX=1330531 GN=L321_01699 PE=3 SV=1;tr|A0A2R7ULD3|A0A2R7ULD3_9PSED Glutathione S-transferase OS=Pseudomonas plecoglossicida OX=70775 GN=DBB42_14	4	6	6	6	26	26.47				9639900	15168000	12903950	GO:0016740(MF:transferase activity)			Cytoplasmic	PF00043(Glutathione S-transferase, C-terminal domain);PF02798(Glutathione S-transferase, N-terminal domain)
S2KCJ7	Glutathione S-transferase domain-containing protein	L321_23866		S2KCJ7;A0A495PJH8;A0A2R7UIP9;A0A099N3N6	tr|S2KCJ7|S2KCJ7_9PSED Glutathione S-transferase domain-containing protein OS=Pseudomonas plecoglossicida NB2011 OX=1330531 GN=L321_23866 PE=4 SV=1	4	11	11	11	63.3	23.364				29829000	170490000	100659500	GO:0016740(MF:transferase activity)	K00799(GST)	ko00480(Glutathione metabolism);ko00982(Drug metabolism - cytochrome P450);ko00983(Drug metabolism - other enzymes);ko00980(Metabolism of xenobiotics by cytochrome P450)	Cytoplasmic	PF13417(Glutathione S-transferase, N-terminal domain)
A0A495PCZ6	Glutathione synthase/RimK-type ligase-like ATP-grasp enzyme	C7318_3539		A0A495PCZ6	tr|A0A495PCZ6|A0A495PCZ6_9PSED Glutathione synthase/RimK-type ligase-like ATP-grasp enzyme OS=Pseudomonas plecoglossicida OX=70775 GN=C7318_3539 PE=4 SV=1	1	2	2	2	4.8	59.352				10045000	14379000	12712000	GO:0005524(MF:ATP binding);GO:0016874(MF:ligase activity);GO:0046872(MF:metal ion binding)			Cytoplasmic	PF14401(RimK-like ATPgrasp N-terminal domain);PF08443(RimK-like ATP-grasp domain)
S2KML5	Glutathione synthetase	gshB		S2KML5;A0A495P5V3;A0A2R7UJQ4;A0A099N7K0	tr|S2KML5|S2KML5_9PSED Glutathione synthetase OS=Pseudomonas plecoglossicida NB2011 OX=1330531 GN=gshB PE=3 SV=1;tr|A0A495P5V3|A0A495P5V3_9PSED Glutathione synthetase OS=Pseudomonas plecoglossicida OX=70775 GN=gshB PE=3 SV=1;tr|A0A2R7UJQ4|A0A2R7UJQ4_9PSED	4	8	8	8	33.1	35.173				20958000	31830000	26894000	GO:0005524(MF:ATP binding);GO:0004363(MF:glutathione synthase activity);GO:0046872(MF:metal ion binding)	K01920(gshB)	ko00270(Cysteine and methionine metabolism);ko01240(Biosynthesis of cofactors);ko00480(Glutathione metabolism)	Cytoplasmic	PF02951(Prokaryotic glutathione synthetase, N-terminal domain);PF02955(Prokaryotic glutathione synthetase, ATP-grasp domain)
S2JYV8	Glutathione-dependent formaldehyde-activating protein	L321_14656		S2JYV8;A0A495PC22	tr|S2JYV8|S2JYV8_9PSED Glutathione-dependent formaldehyde-activating protein OS=Pseudomonas plecoglossicida NB2011 OX=1330531 GN=L321_14656 PE=3 SV=1	2	4	4	4	39.3	15.197				6104000	13929000	10516500	GO:0016846(MF:carbon-sulfur lyase activity)			Periplasmic;Cytoplasmic	PF04828(Glutathione-dependent formaldehyde-activating enzyme)
S2KR55	Glycerate dehydrogenase	L321_15276		S2KR55;A0A495P9D1;A0A2R7UPP5;A0A2A3MAC1;A0A0B5KAM1	tr|S2KR55|S2KR55_9PSED Glycerate dehydrogenase OS=Pseudomonas plecoglossicida NB2011 OX=1330531 GN=L321_15276 PE=3 SV=1;tr|A0A495P9D1|A0A495P9D1_9PSED Glycerate dehydrogenase OS=Pseudomonas plecoglossicida OX=70775 GN=C7318_1400 PE=3 SV=1;tr|A0A2R7UPP5|A0A	5	10	10	10	44.5	34.082				21423000	31604000	27013500	GO:0008465(MF:glycerate dehydrogenase activity);GO:0051287(MF:NAD binding)	K00018(hprA)	ko00630(Glyoxylate and dicarboxylate metabolism);ko00680(Methane metabolism);ko00260(Glycine, serine and threonine metabolism)	Cytoplasmic	PF02826(D-isomer specific 2-hydroxyacid dehydrogenase, NAD binding domain);PF00389(D-isomer specific 2-hydroxyacid dehydrogenase, catalytic domain)
S2KPX1	Glycerophosphoryl diester phosphodiesterase	L321_19227		S2KPX1;A0A495PIT8;A0A2R7UPQ9;A0A099MYX8	tr|S2KPX1|S2KPX1_9PSED Glycerophosphoryl diester phosphodiesterase OS=Pseudomonas plecoglossicida NB2011 OX=1330531 GN=L321_19227 PE=4 SV=1;tr|A0A495PIT8|A0A495PIT8_9PSED Glycerophosphoryl diester phosphodiesterase OS=Pseudomonas plecoglossicida OX=70775 G	4	12	12	12	63.4	26.289				32420000	29295000	31357500	GO:0006629(BP:lipid metabolic process);GO:0008081(MF:phosphoric diester hydrolase activity)	K01126(E3.1.4.46)	ko00564(Glycerophospholipid metabolism)	Cytoplasmic	PF03009(Glycerophosphoryl diester phosphodiesterase family)
A0A495PIK7	Glycine betaine/proline transport system substrate-binding protein	C7318_4763		A0A495PIK7;A0A2R7UCV4;A0A0B5K967	tr|A0A495PIK7|A0A495PIK7_9PSED Glycine betaine/proline transport system substrate-binding protein OS=Pseudomonas plecoglossicida OX=70775 GN=C7318_4763 PE=4 SV=1;tr|A0A2R7UCV4|A0A2R7UCV4_9PSED Glycine/betaine ABC transporter substrate-binding protein OS=Ps	3	5	2	2	26.2	31.114				6134500	80926000	44030250	GO:0043190(CC:ATP-binding cassette (ABC) transporter complex);GO:0022857(MF:transmembrane transporter activity)	K02002(proX)	ko02010(ABC transporters)	Periplasmic	PF04069(Substrate binding domain of ABC-type glycine betaine transport system)
A0A099N5E5	Glycine cleavage system transcriptional repressor	CMV24_23180		A0A099N5E5	tr|A0A099N5E5|A0A099N5E5_9PSED Glycine cleavage system transcriptional repressor OS=Pseudomonas plecoglossicida OX=70775 GN=CMV24_23180 PE=4 SV=1	1	2	2	1	10.2	20.543				7462400	6065100	7263750	GO:0006355(BP:regulation of transcription, DNA-templated)	K03567(gcvR)	ko02026(Biofilm formation - Escherichia coli)	Cytoplasmic	PF13740(ACT domain)
A0A099N770	Glycine-betaine demethylase subunit GbcB	gbcB		A0A099N770;S2KTG9;A0A495P9F4	tr|A0A099N770|A0A099N770_9PSED Glycine-betaine demethylase subunit GbcB OS=Pseudomonas plecoglossicida OX=70775 GN=gbcB PE=4 SV=1;tr|S2KTG9|S2KTG9_9PSED Oxidoreductase FAD-binding domain-containing protein OS=Pseudomonas plecoglossicida NB2011 OX=1330531 G	3	4	4	4	14.8	40.428				7110300	4951700	6531000	GO:0032259(BP:methylation);GO:0051537(MF:2 iron, 2 sulfur cluster binding);GO:0009055(MF:electron transfer activity);GO:0046872(MF:metal ion binding);GO:0008168(MF:methyltransferase activity)	K02613(paaE)	ko00360(Phenylalanine metabolism)	Cytoplasmic	PF00111(2Fe-2S iron-sulfur cluster binding domain);PF00175(Oxidoreductase NAD-binding domain);PF00970(Oxidoreductase FAD-binding domain)
S2K6W4	Glycogen synthase	glgA	FUNCTION: Synthesizes alpha-1,4-glucan chains using ADP-glucose. {ECO:0000256|HAMAP-Rule:MF_00484}.	S2K6W4;A0A495PG46;A0A2R7UDP5;A0A099N3X6	tr|S2K6W4|S2K6W4_9PSED Glycogen synthase OS=Pseudomonas plecoglossicida NB2011 OX=1330531 GN=glgA PE=3 SV=1;tr|A0A495PG46|A0A495PG46_9PSED Glycogen synthase OS=Pseudomonas plecoglossicida OX=70775 GN=glgA PE=3 SV=1;tr|A0A2R7UDP5|A0A2R7UDP5_9PSED Glycogen s	4	4	4	4	8.1	57.065				7124100	21474000	14799050	GO:0005978(BP:glycogen biosynthetic process);GO:0033201(MF:alpha-1,4-glucan synthase activity);GO:0004373(MF:glycogen (starch) synthase activity);GO:0009011(MF:starch synthase activity)	K00703(glgA)	ko02026(Biofilm formation - Escherichia coli);ko00500(Starch and sucrose metabolism)	Cytoplasmic	PF08323(Starch synthase catalytic domain);PF00534(Glycosyl transferases group 1)
S2K498	Glycosyl transferase, group 1 family protein	L321_05070		S2K498	tr|S2K498|S2K498_9PSED Glycosyl transferase, group 1 family protein OS=Pseudomonas plecoglossicida NB2011 OX=1330531 GN=L321_05070 PE=4 SV=1	1	8	8	8	23.7	42.067				30497000	24533000	28015000	GO:0016740(MF:transferase activity)			InnerMembrane	PF13477(Glycosyl transferase 4-like);PF00534(Glycosyl transferases group 1)
S2JUI5	Glyoxalase/bleomycin resistance protein/dioxygenase	L321_21142		S2JUI5;A0A495PK39;A0A2R7ULL5;A0A099MXC6	tr|S2JUI5|S2JUI5_9PSED Glyoxalase/bleomycin resistance protein/dioxygenase OS=Pseudomonas plecoglossicida NB2011 OX=1330531 GN=L321_21142 PE=4 SV=1	4	5	5	5	43.9	15.071				78220000	26231000	52725500	GO:0051213(MF:dioxygenase activity)			Cytoplasmic	PF00903(Glyoxalase/Bleomycin resistance protein/Dioxygenase superfamily)
S2JZG9	Glyoxalase/bleomycin resistance protein/dioxygenase	L321_21122		S2JZG9;A0A2A3LYX2;A0A0B5K1E6;A0A495PGG4;A0A2R7ULK3	tr|S2JZG9|S2JZG9_9PSED Glyoxalase/bleomycin resistance protein/dioxygenase OS=Pseudomonas plecoglossicida NB2011 OX=1330531 GN=L321_21122 PE=4 SV=1;tr|A0A2A3LYX2|A0A2A3LYX2_9PSED VOC family protein OS=Pseudomonas plecoglossicida OX=70775 GN=CMV24_23645 PE=	5	6	6	6	66.4	14.135				13855000	71805000	43330000	GO:0051213(MF:dioxygenase activity)			Periplasmic	PF00903(Glyoxalase/Bleomycin resistance protein/Dioxygenase superfamily)
S2K081	GMC oxidoreductase	L321_19727		S2K081;A0A2R7UFK2;A0A099N262	tr|S2K081|S2K081_9PSED GMC oxidoreductase OS=Pseudomonas plecoglossicida NB2011 OX=1330531 GN=L321_19727 PE=4 SV=1	3	8	8	8	21.5	53.378				5777800	10234000	8505900	GO:0016614(MF:oxidoreductase activity, acting on CH-OH group of donors)			Cytoplasmic	PF05199(GMC oxidoreductase);PF07992(Pyridine nucleotide-disulphide oxidoreductase)
S2JZJ7	GntR family transcriptional regulator	L321_13891		S2JZJ7;A0A2R7UJP2;A0A099N2P2;A0A495PDS9	tr|S2JZJ7|S2JZJ7_9PSED GntR family transcriptional regulator OS=Pseudomonas plecoglossicida NB2011 OX=1330531 GN=L321_13891 PE=4 SV=1;tr|A0A2R7UJP2|A0A2R7UJP2_9PSED GntR family transcriptional regulator OS=Pseudomonas plecoglossicida OX=70775 GN=DBB42_1131	4	8	8	8	32	28.164				10587000	11624000	11605500	GO:0003677(MF:DNA binding);GO:0003700(MF:DNA-binding transcription factor activity)			Cytoplasmic	PF00392(Bacterial regulatory proteins, gntR family);PF07729(FCD domain)
S2K343	GntR family transcriptional regulator	L321_14471		S2K343;A0A495PFF2;A0A2R7UNG2;A0A099N3J9	tr|S2K343|S2K343_9PSED GntR family transcriptional regulator OS=Pseudomonas plecoglossicida NB2011 OX=1330531 GN=L321_14471 PE=4 SV=1	4	6	6	6	28.3	24.881				7592900	4643000	6617950	GO:0003677(MF:DNA binding);GO:0003700(MF:DNA-binding transcription factor activity)			Cytoplasmic	PF07729(FCD domain);PF00392(Bacterial regulatory proteins, gntR family)
S2K3E5	GntR family transcriptional regulator	L321_07067		S2K3E5	tr|S2K3E5|S2K3E5_9PSED GntR family transcriptional regulator OS=Pseudomonas plecoglossicida NB2011 OX=1330531 GN=L321_07067 PE=4 SV=1	1	4	4	3	22.4	23.774				2641600	3065600	3353600	GO:0003677(MF:DNA binding);GO:0003700(MF:DNA-binding transcription factor activity)			Cytoplasmic	PF00392(Bacterial regulatory proteins, gntR family);PF07729(FCD domain)
S2KP15	GntR family transcriptional regulator	L321_20362		S2KP15	tr|S2KP15|S2KP15_9PSED GntR family transcriptional regulator OS=Pseudomonas plecoglossicida NB2011 OX=1330531 GN=L321_20362 PE=4 SV=1	1	2	2	2	10.4	26.591				1188900	1526500	1857700	GO:0003677(MF:DNA binding);GO:0003700(MF:DNA-binding transcription factor activity)			Cytoplasmic	PF00392(Bacterial regulatory proteins, gntR family);PF07729(FCD domain)
S2JUI6	Group 1 glycosyl transferase	L321_22627		S2JUI6;A0A495P484;A0A099N7N8;A0A2R7UHV8	tr|S2JUI6|S2JUI6_9PSED Group 1 glycosyl transferase OS=Pseudomonas plecoglossicida NB2011 OX=1330531 GN=L321_22627 PE=4 SV=1	4	9	9	9	26.6	41.269				10945000	8074000	10009500	GO:0016740(MF:transferase activity)	K02844(waaG)	ko00540(Lipopolysaccharide biosynthesis)	Cytoplasmic	PF13439(Glycosyltransferase Family 4);PF00534(Glycosyl transferases group 1)
S2KSI8	GTP cyclohydrolase-2	ribA	FUNCTION: Catalyzes the conversion of GTP to 2,5-diamino-6-ribosylamino-4(3H)-pyrimidinone 5'-phosphate (DARP), formate and pyrophosphate. {ECO:0000256|HAMAP-Rule:MF_00179}.	S2KSI8;A0A0B5KBG1;A0A495P8Q6;A0A2R7UC01;A0A2A3M1C9	tr|S2KSI8|S2KSI8_9PSED GTP cyclohydrolase-2 OS=Pseudomonas plecoglossicida NB2011 OX=1330531 GN=ribA PE=3 SV=1;tr|A0A0B5KBG1|A0A0B5KBG1_9PSED GTP cyclohydrolase-2 OS=Pseudomonas plecoglossicida OX=70775 GN=ribA PE=3 SV=1;tr|A0A495P8Q6|A0A495P8Q6_9PSED GTP	5	4	4	4	28.8	22.363				8269700	9735500	9502600	GO:0009231(BP:riboflavin biosynthetic process);GO:0005525(MF:GTP binding);GO:0003935(MF:GTP cyclohydrolase II activity);GO:0008270(MF:zinc ion binding)	K01497(ribA)	ko01240(Biosynthesis of cofactors);ko02024(Quorum sensing);ko00740(Riboflavin metabolism);ko00790(Folate biosynthesis)	Cytoplasmic	PF00925(GTP cyclohydrolase II)
S2JYJ0	GTPase HflX	hflX	FUNCTION: GTPase that associates with the 50S ribosomal subunit and may have a role during protein synthesis or ribosome biogenesis. {ECO:0000256|HAMAP-Rule:MF_00900}.	S2JYJ0	tr|S2JYJ0|S2JYJ0_9PSED GTPase HflX OS=Pseudomonas plecoglossicida NB2011 OX=1330531 GN=hflX PE=3 SV=1	1	9	9	3	30	48.962				91072000	76376000	84224000	GO:0005737(CC:cytoplasm);GO:0005525(MF:GTP binding);GO:0003924(MF:GTPase activity);GO:0046872(MF:metal ion binding)			Cytoplasmic	PF13167(GTP-binding GTPase N-terminal);PF16360(GTP-binding GTPase Middle Region);PF01926(50S ribosome-binding GTPase)
S2KU72	GTPase Obg	obgE	FUNCTION: An essential GTPase which binds GTP, GDP and possibly (p)ppGpp with moderate affinity, with high nucleotide exchange rates and a fairly low GTP hydrolysis rate. Plays a role in control of the cell cycle, stress response, ribosome biogenesis and in those bacteria that undergo differentiation, in morphogenesis control. {ECO:0000256|HAMAP-Rule:MF_01454}.	S2KU72;A0A495P8C4;A0A099MT13;A0A2R7USC0	tr|S2KU72|S2KU72_9PSED GTPase Obg OS=Pseudomonas plecoglossicida NB2011 OX=1330531 GN=obgE PE=3 SV=1;tr|A0A495P8C4|A0A495P8C4_9PSED GTPase Obg OS=Pseudomonas plecoglossicida OX=70775 GN=obg PE=3 SV=1;tr|A0A099MT13|A0A099MT13_9PSED GTPase Obg OS=Pseudomonas	4	12	12	12	37.3	44.762				96989000	35292000	66640500	GO:0042254(BP:ribosome biogenesis);GO:0005737(CC:cytoplasm);GO:0005525(MF:GTP binding);GO:0003924(MF:GTPase activity);GO:0000287(MF:magnesium ion binding)			Cytoplasmic	PF01926(50S ribosome-binding GTPase);PF01018(GTP1/OBG)
S2JY25	Guanine deaminase	L321_14491	FUNCTION: Catalyzes the hydrolytic deamination of guanine, producing xanthine and ammonia. {ECO:0000256|RuleBase:RU366009}.	S2JY25;A0A495PC37;A0A2R7ULH1;A0A099N1Y7	tr|S2JY25|S2JY25_9PSED Guanine deaminase OS=Pseudomonas plecoglossicida NB2011 OX=1330531 GN=L321_14491 PE=3 SV=1;tr|A0A495PC37|A0A495PC37_9PSED Guanine deaminase OS=Pseudomonas plecoglossicida OX=70775 GN=C7318_2285 PE=3 SV=1	4	6	6	6	21.2	48.322				3883200	8794300	6838750	GO:0006147(BP:guanine catabolic process);GO:0008892(MF:guanine deaminase activity);GO:0008270(MF:zinc ion binding)	K01487(guaD)	ko00230(Purine metabolism)	Cytoplasmic	PF01979(Amidohydrolase family)
S2JU75	HAD family hydrolase	L321_20697		S2JU75;A0A2R7UHS4	tr|S2JU75|S2JU75_9PSED HAD family hydrolase OS=Pseudomonas plecoglossicida NB2011 OX=1330531 GN=L321_20697 PE=4 SV=1	2	5	5	5	30.6	23.808				864960	35709000	18786980	GO:0016787(MF:hydrolase activity)	K01091(gph)	ko00630(Glyoxylate and dicarboxylate metabolism)	Cytoplasmic	PF13419(Haloacid dehalogenase-like hydrolase)
S2JWQ7	HAD family hydrolase	L321_17242		S2JWQ7;A0A495P7E3;A0A2R7UKG7;A0A2A3LY69;A0A0B5KDG4	tr|S2JWQ7|S2JWQ7_9PSED HAD family hydrolase OS=Pseudomonas plecoglossicida NB2011 OX=1330531 GN=L321_17242 PE=4 SV=1;tr|A0A495P7E3|A0A495P7E3_9PSED Phosphoglycolate phosphatase OS=Pseudomonas plecoglossicida OX=70775 GN=C7318_0679 PE=4 SV=1;tr|A0A2R7UKG7|A	5	4	4	4	23.1	24.62				11126000	18169000	15147500	GO:0016787(MF:hydrolase activity)	K01091(gph)	ko00630(Glyoxylate and dicarboxylate metabolism)	Cytoplasmic	PF13419(Haloacid dehalogenase-like hydrolase)
S2JYE5	HAD family hydrolase	L321_16743		S2JYE5;A0A495P753;A0A2R7UNL3;A0A099N7C2	tr|S2JYE5|S2JYE5_9PSED HAD family hydrolase OS=Pseudomonas plecoglossicida NB2011 OX=1330531 GN=L321_16743 PE=4 SV=1;tr|A0A495P753|A0A495P753_9PSED Putative hydrolase of the HAD superfamily OS=Pseudomonas plecoglossicida OX=70775 GN=C7318_0852 PE=4 SV=1;tr	4	4	4	4	17.7	25.366				3380500	6893100	5636800	GO:0016787(MF:hydrolase activity)			Cytoplasmic	PF13419(Haloacid dehalogenase-like hydrolase)
S2KME4	HAMP domain-containing protein	L321_22482		S2KME4;A0A495P637;A0A2R7UH98;A0A2A3MBH5;A0A099N4S7	tr|S2KME4|S2KME4_9PSED HAMP domain-containing protein OS=Pseudomonas plecoglossicida NB2011 OX=1330531 GN=L321_22482 PE=3 SV=1	5	8	8	8	20.9	54.096				19053000	10365000	15209000	GO:0016021(CC:integral component of membrane)			Cytoplasmic
S2K327	Heavy metal translocating P-type ATPase	L321_14396		S2K327;A0A099N1S2;A0A2R7UIB0;A0A495PC93	tr|S2K327|S2K327_9PSED Heavy metal translocating P-type ATPase OS=Pseudomonas plecoglossicida NB2011 OX=1330531 GN=L321_14396 PE=3 SV=1	4	6	6	6	8	89.147				3907800	4473000	4690400	GO:0030001(BP:metal ion transport);GO:0016021(CC:integral component of membrane);GO:0005886(CC:plasma membrane);GO:0005524(MF:ATP binding);GO:0019829(MF:cation-transporting ATPase activity);GO:0046872(MF:metal ion binding)			InnerMembrane	PF00122(E1-E2 ATPase);PF12156(Putative metal-binding domain of cation transport ATPase);PF00702(haloacid dehalogenase-like hydrolase);PF00403(Heavy-metal-associated domain)
S2K4K0	Helix-turn-helix domain-containing protein	L321_03796		S2K4K0;A0A2A3LWC2	tr|S2K4K0|S2K4K0_9PSED Helix-turn-helix domain-containing protein OS=Pseudomonas plecoglossicida NB2011 OX=1330531 GN=L321_03796 PE=4 SV=1	2	5	5	5	40.9	13.001				6349100	4410700	5879900	GO:0003677(MF:DNA binding)			Cytoplasmic	PF01381(Helix-turn-helix)
S2KJD6	Heme chaperone HemW	L321_12344	FUNCTION: Probably acts as a heme chaperone, transferring heme to an unknown acceptor. Binds one molecule of heme per monomer, possibly covalently. Binds 1 [4Fe-4S] cluster. The cluster is coordinated with 3 cysteines and an exchangeable S-adenosyl-L-methionine. {ECO:0000256|RuleBase:RU364116}.	S2KJD6	tr|S2KJD6|S2KJD6_9PSED Heme chaperone HemW OS=Pseudomonas plecoglossicida NB2011 OX=1330531 GN=L321_12344 PE=3 SV=1	1	4	4	1	12.7	42.264				2913600	1509300	2711450	GO:0006779(BP:porphyrin-containing compound biosynthetic process);GO:0005737(CC:cytoplasm);GO:0051539(MF:4 iron, 4 sulfur cluster binding);GO:0004109(MF:coproporphyrinogen oxidase activity);GO:0046872(MF:metal ion binding)	K02495(hemN)	ko00860(Porphyrin metabolism);ko01240(Biosynthesis of cofactors)	Cytoplasmic	PF04055(Radical SAM superfamily);PF06969(HemN C-terminal domain)
S2JYW9	Heme exporter protein C	ccmC	FUNCTION: Required for the export of heme to the periplasm for the biogenesis of c-type cytochromes. {ECO:0000256|RuleBase:RU364092}.	S2JYW9	tr|S2JYW9|S2JYW9_9PSED Heme exporter protein C OS=Pseudomonas plecoglossicida NB2011 OX=1330531 GN=ccmC PE=3 SV=1	1	1	1	1	3.6	28.022				6230100	4489900	5860000	GO:0017004(BP:cytochrome complex assembly);GO:0016021(CC:integral component of membrane);GO:0005886(CC:plasma membrane);GO:0020037(MF:heme binding);GO:0015232(MF:heme transporter activity)	K02195(ccmC)	ko02010(ABC transporters)	InnerMembrane	PF01578(Cytochrome C assembly protein)
A0A495P7Q8	HemY protein	C7318_0788		A0A495P7Q8;A0A2R7UGU9;A0A099N750	tr|A0A495P7Q8|A0A495P7Q8_9PSED HemY protein OS=Pseudomonas plecoglossicida OX=70775 GN=C7318_0788 PE=4 SV=1;tr|A0A2R7UGU9|A0A2R7UGU9_9PSED Heme biosynthesis protein HemY OS=Pseudomonas plecoglossicida OX=70775 GN=DBB42_20950 PE=4 SV=1;tr|A0A099N750|A0A099N	3	8	1	1	20.1	46.03				7273700	5758800	7016250	GO:0042168(BP:heme metabolic process);GO:0016021(CC:integral component of membrane)			InnerMembrane	PF07219(HemY protein N-terminus)
S2K3L7	Hexapeptide repeat-containing transferase	L321_07517		S2K3L7;A0A495P6T4	tr|S2K3L7|S2K3L7_9PSED Hexapeptide repeat-containing transferase OS=Pseudomonas plecoglossicida NB2011 OX=1330531 GN=L321_07517 PE=3 SV=1;tr|A0A495P6T4|A0A495P6T4_9PSED Maltose O-acetyltransferase OS=Pseudomonas plecoglossicida OX=70775 GN=C7318_0365 PE=3	2	2	2	2	13.8	20.37				2054300	2240500	2647400	GO:0016407(MF:acetyltransferase activity)			Cytoplasmic	PF14602(Hexapeptide repeat of succinyl-transferase);PF12464(Maltose acetyltransferase)
S2KWB1	High-affinity branched-chain amino acid transport ATP-binding protein	L321_05954		S2KWB1;A0A495PCD1;A0A099N5Q7	tr|S2KWB1|S2KWB1_9PSED High-affinity branched-chain amino acid transport ATP-binding protein OS=Pseudomonas plecoglossicida NB2011 OX=1330531 GN=L321_05954 PE=3 SV=1;tr|A0A495PCD1|A0A495PCD1_9PSED High-affinity branched-chain amino acid transport ATP-bindi	3	8	8	8	39.1	25.554				40607000	30624000	36115500	GO:0005524(MF:ATP binding);GO:0016887(MF:ATPase activity);GO:0015658(MF:branched-chain amino acid transmembrane transporter activity)	K01996(livF)	ko02024(Quorum sensing);ko02010(ABC transporters)	Cytoplasmic	PF00005(ABC transporter)
S2KDT1	Histidine ammonia-lyase	hutH		S2KDT1;A0A495P5Z0;A0A2R7UMX4;A0A0B5K8Y3	tr|S2KDT1|S2KDT1_9PSED Histidine ammonia-lyase OS=Pseudomonas plecoglossicida NB2011 OX=1330531 GN=hutH PE=3 SV=1	4	13	13	13	41.4	53.809				26594000	20066000	23830000	GO:0019556(BP:histidine catabolic process to glutamate and formamide);GO:0019557(BP:histidine catabolic process to glutamate and formate);GO:0005737(CC:cytoplasm);GO:0004397(MF:histidine ammonia-lyase activity)	K01745(hutH)	ko00340(Histidine metabolism)	Cytoplasmic	PF00221(Aromatic amino acid lyase)
S2JVH4	Histidine kinase	L321_20527		S2JVH4;A0A0B5KC20	tr|S2JVH4|S2JVH4_9PSED Histidine kinase OS=Pseudomonas plecoglossicida NB2011 OX=1330531 GN=L321_20527 PE=4 SV=1	2	6	6	6	9.4	76.77				5223200	4144800	5184000	GO:0000155(MF:phosphorelay sensor kinase activity)			Cytoplasmic	PF08448(PAS fold);PF02518(Histidine kinase-, DNA gyrase B-, and HSP90-like ATPase);PF00512(His Kinase A (phospho-acceptor) domain);PF00072(Response regulator receiver domain)
S2K159	Histidine kinase	L321_18592		S2K159	tr|S2K159|S2K159_9PSED Histidine kinase OS=Pseudomonas plecoglossicida NB2011 OX=1330531 GN=L321_18592 PE=4 SV=1	1	6	6	6	20.9	41.585				8011000	5973600	7492300	GO:0005524(MF:ATP binding);GO:0000155(MF:phosphorelay sensor kinase activity)			Cytoplasmic	PF00512(His Kinase A (phospho-acceptor) domain);PF02518(Histidine kinase-, DNA gyrase B-, and HSP90-like ATPase);PF14361(RsbT co-antagonist protein rsbRD N-terminal domain)
S2K5B2	Histidine kinase	L321_03027		S2K5B2;A0A2R7UI83;A0A2A3M7J1;A0A099MUV3;A0A495PGJ0	tr|S2K5B2|S2K5B2_9PSED Histidine kinase OS=Pseudomonas plecoglossicida NB2011 OX=1330531 GN=L321_03027 PE=4 SV=1;tr|A0A2R7UI83|A0A2R7UI83_9PSED Histidine kinase OS=Pseudomonas plecoglossicida OX=70775 GN=DBB42_12450 PE=4 SV=1;tr|A0A2A3M7J1|A0A2A3M7J1_9PSED	5	11	11	11	16	100.84				10722000	4995300	8358650	GO:0016021(CC:integral component of membrane);GO:0005524(MF:ATP binding);GO:0000155(MF:phosphorelay sensor kinase activity)	K07678(barA)	ko05111(Biofilm formation - Vibrio cholerae);ko02020(Two-component system);ko02025(Biofilm formation - Pseudomonas aeruginosa);ko02026(Biofilm formation - Escherichia coli)	Cytoplasmic	PF00072(Response regulator receiver domain);PF01627(Hpt domain);PF09984(Uncharacterised signal transduction histidine kinase domain (DUF2222));PF02518(Histidine kinase-, DNA gyrase B-, and HSP90-like ATPase);PF00512(His Kinase A (phospho-acceptor) domain);PF00672(HAMP domain)
S2KAR3	Histidine kinase	L321_01996		S2KAR3	tr|S2KAR3|S2KAR3_9PSED Histidine kinase OS=Pseudomonas plecoglossicida NB2011 OX=1330531 GN=L321_01996 PE=4 SV=1	1	4	4	1	5.8	82.383				1930800	1198900	2064850	GO:0006935(BP:chemotaxis);GO:0000160(BP:phosphorelay signal transduction system);GO:0016301(MF:kinase activity)	K13490(wspE)	ko02020(Two-component system);ko02025(Biofilm formation - Pseudomonas aeruginosa)	Cytoplasmic	PF02518(Histidine kinase-, DNA gyrase B-, and HSP90-like ATPase);PF01584(CheW-like domain);PF00072(Response regulator receiver domain);PF01627(Hpt domain)
S2KLG7	Histidine kinase	L321_23951		S2KLG7;A0A495PA04;A0A2R7ULP7;A0A099N614	tr|S2KLG7|S2KLG7_9PSED Histidine kinase OS=Pseudomonas plecoglossicida NB2011 OX=1330531 GN=L321_23951 PE=4 SV=1;tr|A0A495PA04|A0A495PA04_9PSED Histidine kinase OS=Pseudomonas plecoglossicida OX=70775 GN=C7318_1551 PE=4 SV=1;tr|A0A2R7ULP7|A0A2R7ULP7_9PSED	4	6	6	6	16.4	48.648				3518300	2371200	3444750	GO:0016021(CC:integral component of membrane);GO:0005886(CC:plasma membrane);GO:0005524(MF:ATP binding);GO:0000155(MF:phosphorelay sensor kinase activity)	K07644(cusS)	ko02020(Two-component system)	InnerMembrane	PF02518(Histidine kinase-, DNA gyrase B-, and HSP90-like ATPase);PF00512(His Kinase A (phospho-acceptor) domain)
S2KNH5	Histidine kinase	L321_05507		S2KNH5;A0A495PEZ2;A0A099N3E0;A0A2R7UFS3	tr|S2KNH5|S2KNH5_9PSED Histidine kinase OS=Pseudomonas plecoglossicida NB2011 OX=1330531 GN=L321_05507 PE=4 SV=1;tr|A0A495PEZ2|A0A495PEZ2_9PSED Histidine kinase OS=Pseudomonas plecoglossicida OX=70775 GN=C7318_2812 PE=4 SV=1;tr|A0A099N3E0|A0A099N3E0_9PSED	4	30	30	29	29.2	128.87				32495000	18946000	26220500	GO:0016021(CC:integral component of membrane);GO:0000155(MF:phosphorelay sensor kinase activity)			Cytoplasmic	PF05227(CHASE3 domain);PF02518(Histidine kinase-, DNA gyrase B-, and HSP90-like ATPase);PF00072(Response regulator receiver domain);PF13185(GAF domain);PF00512(His Kinase A (phospho-acceptor) domain)
S2KMQ4	Histidine utilization repressor	L321_23107		S2KMQ4;A0A0B5KKQ4;A0A2A3MB00;A0A495P7L5;A0A2R7UNK8	tr|S2KMQ4|S2KMQ4_9PSED Histidine utilization repressor OS=Pseudomonas plecoglossicida NB2011 OX=1330531 GN=L321_23107 PE=4 SV=1;tr|A0A0B5KKQ4|A0A0B5KKQ4_9PSED Histidine utilization repressor OS=Pseudomonas plecoglossicida OX=70775 GN=RK21_05482 PE=4 SV=1;t	5	4	4	4	23	27.721				3021700	2724700	3373200	GO:0006547(BP:histidine metabolic process);GO:0045892(BP:negative regulation of transcription, DNA-templated);GO:0003677(MF:DNA binding);GO:0003700(MF:DNA-binding transcription factor activity)			Cytoplasmic	PF00392(Bacterial regulatory proteins, gntR family);PF07702(UTRA domain)
S2JV29	Histidinol-phosphatase	L321_19597		S2JV29;A0A495PCM5;A0A2R7UBN1;A0A099N229	tr|S2JV29|S2JV29_9PSED Histidinol-phosphatase OS=Pseudomonas plecoglossicida NB2011 OX=1330531 GN=L321_19597 PE=3 SV=1;tr|A0A495PCM5|A0A495PCM5_9PSED Histidinol-phosphatase OS=Pseudomonas plecoglossicida OX=70775 GN=C7318_3365 PE=3 SV=1	4	4	4	4	15.2	27.846				20334000	27306000	24320000	GO:0046855(BP:inositol phosphate dephosphorylation);GO:0004401(MF:histidinol-phosphatase activity)	K01092(E3.1.3.25)	ko04070(Phosphatidylinositol signaling system);ko00521(Streptomycin biosynthesis);ko00562(Inositol phosphate metabolism)	Periplasmic;Cytoplasmic	PF00459(Inositol monophosphatase family)
S2KUX8	Histidinol-phosphate aminotransferase	hisC		S2KUX8;A0A495P7V4;A0A2A3MAD0;A0A099MW84	tr|S2KUX8|S2KUX8_9PSED Histidinol-phosphate aminotransferase OS=Pseudomonas plecoglossicida NB2011 OX=1330531 GN=hisC PE=3 SV=1;tr|A0A495P7V4|A0A495P7V4_9PSED Histidinol-phosphate aminotransferase OS=Pseudomonas plecoglossicida OX=70775 GN=hisC PE=3 SV=1;t	4	14	14	6	46.3	38.733				42793000	122570000	83181500	GO:0000105(BP:histidine biosynthetic process);GO:0004400(MF:histidinol-phosphate transaminase activity);GO:0030170(MF:pyridoxal phosphate binding)	K00817(hisC)	ko00400(Phenylalanine, tyrosine and tryptophan biosynthesis);ko00360(Phenylalanine metabolism);ko00401(Novobiocin biosynthesis);ko00960(Tropane, piperidine and pyridine alkaloid biosynthesis);ko00340(Histidine metabolism);ko00350(Tyrosine metabolism)	Cytoplasmic	PF00155(Aminotransferase class I and II)
S2JWH8	Histone deacetylase superfamily protein	L321_17787		S2JWH8	tr|S2JWH8|S2JWH8_9PSED Histone deacetylase superfamily protein OS=Pseudomonas plecoglossicida NB2011 OX=1330531 GN=L321_17787 PE=3 SV=1	1	4	4	4	15.9	37.849				4214100	6454000	5834050				Cytoplasmic	PF00850(Histone deacetylase domain)
S2K2H2	Holliday junction ATP-dependent DNA helicase RuvA	ruvA	FUNCTION: The RuvA-RuvB complex in the presence of ATP renatures cruciform structure in supercoiled DNA with palindromic sequence, indicating that it may promote strand exchange reactions in homologous recombination. RuvAB is a helicase that mediates the Holliday junction migration by localized denaturation and reannealing. RuvA stimulates, in the presence of DNA, the weak ATPase activity of RuvB…	S2K2H2;A0A495PCK8;A0A2R7UND3;A0A099N5G0	tr|S2K2H2|S2K2H2_9PSED Holliday junction ATP-dependent DNA helicase RuvA OS=Pseudomonas plecoglossicida NB2011 OX=1330531 GN=ruvA PE=3 SV=1	4	3	3	3	16.6	22.368				5339300	4847900	5593600	GO:0006310(BP:DNA recombination);GO:0006281(BP:DNA repair);GO:0009432(BP:SOS response);GO:0009379(CC:Holliday junction helicase complex);GO:0005524(MF:ATP binding);GO:0003677(MF:DNA binding);GO:0009378(MF:four-way junction helicase activity)	K03550(ruvA)	ko03440(Homologous recombination)	Cytoplasmic	PF14520(Helix-hairpin-helix domain);PF01330(RuvA N terminal domain);PF07499(RuvA, C-terminal domain)
A0A099N6D3	Hsp70 family protein	CMV24_01485		A0A099N6D3;A0A495P3Z7;S2KDA4;A0A2R7UDZ8	tr|A0A099N6D3|A0A099N6D3_9PSED Hsp70 family protein OS=Pseudomonas plecoglossicida OX=70775 GN=CMV24_01485 PE=3 SV=1;tr|A0A495P3Z7|A0A495P3Z7_9PSED Putative chaperone protein OS=Pseudomonas plecoglossicida OX=70775 GN=C7318_0046 PE=3 SV=1;tr|S2KDA4|S2KDA4_	4	4	4	4	15.1	46.189				2810600	1990500	2900550				Cytoplasmic	PF00012(Hsp70 protein)
S2JU29	HTH-type transcriptional regulator BetI	betI	FUNCTION: Repressor involved in choline regulation of the bet genes. {ECO:0000256|HAMAP-Rule:MF_00768}.; FUNCTION: Repressor involved in the biosynthesis of the osmoprotectant glycine betaine. It represses transcription of the choline transporter BetT and the genes of BetAB involved in the synthesis of glycine betaine. {ECO:0000256|SAAS:SAAS00035230}.	S2JU29;A0A099N5K4;A0A495P4I8	tr|S2JU29|S2JU29_9PSED HTH-type transcriptional regulator BetI OS=Pseudomonas plecoglossicida NB2011 OX=1330531 GN=betI PE=3 SV=1;tr|A0A099N5K4|A0A099N5K4_9PSED HTH-type transcriptional regulator BetI OS=Pseudomonas plecoglossicida OX=70775 GN=betI PE=3 SV	3	5	5	5	32.1	24.091				19759000	16181000	18470000	GO:0019285(BP:glycine betaine biosynthetic process from choline);GO:0045892(BP:negative regulation of transcription, DNA-templated);GO:0003677(MF:DNA binding);GO:0003700(MF:DNA-binding transcription factor activity)			Periplasmic;Cytoplasmic	PF00440(Bacterial regulatory proteins, tetR family);PF13977(BetI-type transcriptional repressor, C-terminal)
A0A099N4Z6	HTH-type transcriptional regulator MetR	CMV24_21950		A0A099N4Z6;S2JY64;A0A495P845	tr|A0A099N4Z6|A0A099N4Z6_9PSED HTH-type transcriptional regulator MetR OS=Pseudomonas plecoglossicida OX=70775 GN=CMV24_21950 PE=3 SV=1;tr|S2JY64|S2JY64_9PSED HTH-type transcriptional regulator MetR OS=Pseudomonas plecoglossicida NB2011 OX=1330531 GN=L321_	3	3	3	3	11.5	33.959				5665400	5619600	6142500	GO:0003677(MF:DNA binding);GO:0003700(MF:DNA-binding transcription factor activity)			Cytoplasmic	PF03466(LysR substrate binding domain);PF00126(Bacterial regulatory helix-turn-helix protein, lysR family)
S2KP41	Hydroxymethylglutaryl-CoA lyase	L321_20497		S2KP41;A0A495PCZ1;A0A2R7UF69;A0A0B5KG63	tr|S2KP41|S2KP41_9PSED Hydroxymethylglutaryl-CoA lyase OS=Pseudomonas plecoglossicida NB2011 OX=1330531 GN=L321_20497 PE=3 SV=1;tr|A0A495PCZ1|A0A495PCZ1_9PSED Hydroxymethylglutaryl-CoA lyase OS=Pseudomonas plecoglossicida OX=70775 GN=C7318_2999 PE=3 SV=1;t	4	11	11	11	45.8	31.256				26587000	70984000	49285500	GO:0004419(MF:hydroxymethylglutaryl-CoA lyase activity)	K01640(HMGCL)	ko04146(Peroxisome);ko00281(Geraniol degradation);ko00280(Valine, leucine and isoleucine degradation);ko00650(Butanoate metabolism)	Cytoplasmic	PF00682(HMGL-like)
S2KL54	IclR family transcriptional regulator	L321_23376		S2KL54;A0A2R7UIL6;A0A2A3M654;A0A0B5K579;A0A495PLA7	tr|S2KL54|S2KL54_9PSED IclR family transcriptional regulator OS=Pseudomonas plecoglossicida NB2011 OX=1330531 GN=L321_23376 PE=4 SV=1;tr|A0A2R7UIL6|A0A2R7UIL6_9PSED IclR family transcriptional regulator (Fragment) OS=Pseudomonas plecoglossicida OX=70775 GN	5	2	2	2	8.8	27.503				1259700	1101900	1680800	GO:0006355(BP:regulation of transcription, DNA-templated);GO:0003677(MF:DNA binding)			Cytoplasmic	PF09339(IclR helix-turn-helix domain);PF01614(Bacterial transcriptional regulator)
S2JYY3	Imidazolonepropionase	hutI		S2JYY3	tr|S2JYY3|S2JYY3_9PSED Imidazolonepropionase OS=Pseudomonas plecoglossicida NB2011 OX=1330531 GN=hutI PE=3 SV=1	1	9	9	3	33.2	43.149				6733000	14737000	11235000	GO:0019556(BP:histidine catabolic process to glutamate and formamide);GO:0019557(BP:histidine catabolic process to glutamate and formate);GO:0005737(CC:cytoplasm);GO:0050480(MF:imidazolonepropionase activity);GO:0005506(MF:iron ion binding);GO:0008270(MF:zinc ion binding)	K01468(hutI)	ko00340(Histidine metabolism)	Cytoplasmic	PF01979(Amidohydrolase family)
S2JY49	Inhibitor_I42 domain-containing protein	L321_24511		S2JY49	tr|S2JY49|S2JY49_9PSED Inhibitor_I42 domain-containing protein OS=Pseudomonas plecoglossicida NB2011 OX=1330531 GN=L321_24511 PE=4 SV=1	1	6	6	6	77.7	14.173				9082400	7091100	8586750				Periplasmic	PF09394(Chagasin family peptidase inhibitor I42)
S2K6G6	Integration host factor subunit beta	ihfB	FUNCTION: This protein is one of the two subunits of integration host factor, a specific DNA-binding protein that functions in genetic recombination as well as in transcriptional and translational control. {ECO:0000256|HAMAP-Rule:MF_00381, ECO:0000256|RuleBase:RU003941, ECO:0000256|SAAS:SAAS00084564}.	S2K6G6;A0A495PJ50;A0A0B5K927	tr|S2K6G6|S2K6G6_9PSED Integration host factor subunit beta OS=Pseudomonas plecoglossicida NB2011 OX=1330531 GN=ihfB PE=3 SV=1;tr|A0A495PJ50|A0A495PJ50_9PSED Integration host factor subunit beta OS=Pseudomonas plecoglossicida OX=70775 GN=ihfB PE=3 SV=1;tr|	3	5	5	5	55.1	11.16				17511000	21789000	20150000	GO:0006310(BP:DNA recombination);GO:0006355(BP:regulation of transcription, DNA-templated);GO:0006417(BP:regulation of translation);GO:0005694(CC:chromosome);GO:0003677(MF:DNA binding)			Cytoplasmic	PF00216(Bacterial DNA-binding protein)
S2JSV4	Intracellular protease, PfpI family protein	L321_24081		S2JSV4;A0A2R7U9Y6;A0A495P8Y1;A0A099N683	tr|S2JSV4|S2JSV4_9PSED Intracellular protease, PfpI family protein OS=Pseudomonas plecoglossicida NB2011 OX=1330531 GN=L321_24081 PE=3 SV=1;tr|A0A2R7U9Y6|A0A2R7U9Y6_9PSED Protease OS=Pseudomonas plecoglossicida OX=70775 GN=DBB42_27800 PE=3 SV=1;tr|A0A495P8	4	5	5	5	28.1	20.742				11466000	10274000	11370000	GO:0008233(MF:peptidase activity)			Cytoplasmic	PF01965(DJ-1/PfpI family)
A0A2R7UHE9	Iron ABC transporter substrate-binding protein	DBB42_13955		A0A2R7UHE9	tr|A0A2R7UHE9|A0A2R7UHE9_9PSED Iron ABC transporter substrate-binding protein OS=Pseudomonas plecoglossicida OX=70775 GN=DBB42_13955 PE=4 SV=1	1	14	1	1	53.4	36.801				4232200	4273000	4752600	GO:0046872(MF:metal ion binding)	K02012(afuA)	ko02010(ABC transporters)	Periplasmic;Cytoplasmic	PF13343(Bacterial extracellular solute-binding protein)
S2KM18	Iron-sulfur cluster carrier protein	L321_24786	FUNCTION: Binds and transfers iron-sulfur (Fe-S) clusters to target apoproteins. Can hydrolyze ATP. {ECO:0000256|HAMAP-Rule:MF_02040}.	S2KM18;A0A2R7UCL1;A0A099N358;A0A495P9I8	tr|S2KM18|S2KM18_9PSED Iron-sulfur cluster carrier protein OS=Pseudomonas plecoglossicida NB2011 OX=1330531 GN=L321_24786 PE=3 SV=1;tr|A0A2R7UCL1|A0A2R7UCL1_9PSED Iron-sulfur cluster carrier protein OS=Pseudomonas plecoglossicida OX=70775 GN=DBB42_26940 PE	4	6	6	6	22.3	38.274				23136000	21981000	23058500	GO:0005524(MF:ATP binding);GO:0016887(MF:ATPase activity);GO:0051536(MF:iron-sulfur cluster binding);GO:0046872(MF:metal ion binding)			Cytoplasmic	PF10609(NUBPL iron-transfer P-loop NTPase);PF01883(Iron-sulfur cluster assembly protein)
S2K4X4	Isochorismatase hydrolase	L321_04900		S2K4X4;A0A495PJM7;A0A2R7UKF5;A0A099MY41	tr|S2K4X4|S2K4X4_9PSED Isochorismatase hydrolase OS=Pseudomonas plecoglossicida NB2011 OX=1330531 GN=L321_04900 PE=4 SV=1	4	6	6	6	39.8	21.28				36711000	52623000	45167000	GO:0016787(MF:hydrolase activity)			Cytoplasmic	PF00857(Isochorismatase family)
S2K8R8	Large-conductance mechanosensitive channel	mscL	FUNCTION: Channel that opens in response to stretch forces in the membrane lipid bilayer. May participate in the regulation of osmotic pressure changes within the cell. {ECO:0000256|HAMAP-Rule:MF_00115, ECO:0000256|SAAS:SAAS00980540}.	S2K8R8;A0A2R7UTD6;A0A099N6G5	tr|S2K8R8|S2K8R8_9PSED Large-conductance mechanosensitive channel OS=Pseudomonas plecoglossicida NB2011 OX=1330531 GN=mscL PE=3 SV=1	3	3	3	3	28.1	14.682				20092000	14416000	17754000	GO:0005887(CC:integral component of plasma membrane);GO:0008381(MF:mechanosensitive ion channel activity)			InnerMembrane	PF01741(Large-conductance mechanosensitive channel, MscL)
S2KG17	L-carnitine dehydratase/bile acid-inducible protein F	L321_16902		S2KG17;A0A2R7UDR1;A0A099N9G2	tr|S2KG17|S2KG17_9PSED L-carnitine dehydratase/bile acid-inducible protein F OS=Pseudomonas plecoglossicida NB2011 OX=1330531 GN=L321_16902 PE=4 SV=1;tr|A0A2R7UDR1|A0A2R7UDR1_9PSED CoA transferase OS=Pseudomonas plecoglossicida OX=70775 GN=DBB42_25520 PE=4	3	5	5	3	13.3	43.436				12582000	6507400	10044700	GO:0008410(MF:CoA-transferase activity)			Cytoplasmic	PF02515(CoA-transferase family III)
S2KYC5	L-carnitine dehydratase/bile acid-inducible protein F	L321_02111		S2KYC5;A0A495PMT6;A0A2A3M993;A0A099MWE3;A0A2R7UKV5	tr|S2KYC5|S2KYC5_9PSED L-carnitine dehydratase/bile acid-inducible protein F OS=Pseudomonas plecoglossicida NB2011 OX=1330531 GN=L321_02111 PE=4 SV=1;tr|A0A495PMT6|A0A495PMT6_9PSED Formyl-CoA transferase OS=Pseudomonas plecoglossicida OX=70775 GN=C7318_498	5	15	15	15	48.4	43.393				59828000	85280000	73054000	GO:0008410(MF:CoA-transferase activity)			Cytoplasmic	PF02515(CoA-transferase family III)
S2K8I3	L-carnitine dehydrogenase	lcdH	FUNCTION: Catalyzes the NAD(+)-dependent oxidation of L-carnitine to 3-dehydrocarnitine. {ECO:0000256|HAMAP-Rule:MF_02129}.	S2K8I3;A0A099N9S1;A0A495P665;A0A2R7UGE3	tr|S2K8I3|S2K8I3_9PSED L-carnitine dehydrogenase OS=Pseudomonas plecoglossicida NB2011 OX=1330531 GN=lcdH PE=3 SV=1;tr|A0A099N9S1|A0A099N9S1_9PSED L-carnitine dehydrogenase OS=Pseudomonas plecoglossicida OX=70775 GN=lcdH PE=3 SV=1	4	8	8	8	31.5	34.656				1960100	37093000	20026550	GO:0042413(BP:carnitine catabolic process);GO:0006631(BP:fatty acid metabolic process);GO:0005737(CC:cytoplasm);GO:0003857(MF:3-hydroxyacyl-CoA dehydrogenase activity);GO:0047728(MF:carnitine 3-dehydrogenase activity);GO:0051287(MF:NAD binding)			Cytoplasmic	PF00725(3-hydroxyacyl-CoA dehydrogenase, C-terminal domain);PF02737(3-hydroxyacyl-CoA dehydrogenase, NAD binding domain)
S2K8M0	Leucine/isoleucine/valine transporter permease subunit	livM		S2K8M0;A0A495P8D1;A0A2R7UEC6;A0A099N341;A0A495PH18;A0A2R7UDC0;S2JUC6;A0A495P912;A0A2R7UH61;A0A099N6E8	tr|S2K8M0|S2K8M0_9PSED Leucine/isoleucine/valine transporter permease subunit OS=Pseudomonas plecoglossicida NB2011 OX=1330531 GN=livM PE=4 SV=1;tr|A0A495P8D1|A0A495P8D1_9PSED L-leucine ABC transporter membrane protein /L-isoleucine ABC transporter membran	10	4	4	4	12.7	46.298				22360000	14065000	18712500	GO:0016021(CC:integral component of membrane);GO:0005886(CC:plasma membrane);GO:0022857(MF:transmembrane transporter activity)	K01998(livM)	ko02010(ABC transporters);ko02024(Quorum sensing)	InnerMembrane	PF11862(Domain of unknown function (DUF3382));PF02653(Branched-chain amino acid transport system / permease component)
S2JTQ0	Lipid A ABC exporter, fused ATPase and inner membrane subunits MsbA	L321_22587	FUNCTION: Involved in lipid A export and possibly also in glycerophospholipid export and for biogenesis of the outer membrane. Transmembrane domains (TMD) form a pore in the inner membrane and the ATP-binding domain (NBD) is responsible for energy generation. {ECO:0000256|HAMAP-Rule:MF_01703, ECO:0000256|SAAS:SAAS00055332}.	S2JTQ0;A0A2R7UHB1;A0A0B5KMZ5;A0A495P5P4;S2KB92;A0A495PHX4;A0A2R7UHU3;A0A2A3M1D2;A0A0B5K886	tr|S2JTQ0|S2JTQ0_9PSED Lipid A ABC exporter, fused ATPase and inner membrane subunits MsbA OS=Pseudomonas plecoglossicida NB2011 OX=1330531 GN=L321_22587 PE=4 SV=1;tr|A0A2R7UHB1|A0A2R7UHB1_9PSED Lipid A export permease/ATP-binding protein MsbA OS=Pseudomon	9	16	16	16	35.4	66.412				29891000	30860000	30875500	GO:0016021(CC:integral component of membrane);GO:0005886(CC:plasma membrane);GO:0005524(MF:ATP binding);GO:0016887(MF:ATPase activity);GO:0034040(MF:lipid-transporting ATPase activity)	K11085(msbA)	ko02010(ABC transporters)	InnerMembrane	PF00664(ABC transporter transmembrane region);PF00005(ABC transporter)
S2JVY0	Lipid A deacylase	L321_19612	FUNCTION: Has lipid A 3-O-deacylase activity. Hydrolyzes the ester bond at the 3 position of lipid A, a bioactive component of lipopolysaccharide (LPS), thereby releasing the primary fatty acyl moiety. {ECO:0000256|PIRNR:PIRNR029681}.	S2JVY0;A0A2R7UDR2;A0A099MZG8	tr|S2JVY0|S2JVY0_9PSED Lipid A deacylase OS=Pseudomonas plecoglossicida NB2011 OX=1330531 GN=L321_19612 PE=3 SV=1	3	3	3	3	11.6	18.768				8436200	3499100	6467650	GO:0009279(CC:cell outer membrane);GO:0050528(MF:acyloxyacyl hydrolase activity)	K12976(pagL)	ko00540(Lipopolysaccharide biosynthesis)	OuterMembrane	PF09411(Lipid A 3-O-deacylase (PagL))
S2K352	Lipid-A-disaccharide synthase	lpxB	FUNCTION: Condensation of UDP-2,3-diacylglucosamine and 2,3-diacylglucosamine-1-phosphate to form lipid A disaccharide, a precursor of lipid A, a phosphorylated glycolipid that anchors the lipopolysaccharide to the outer membrane of the cell. {ECO:0000256|HAMAP-Rule:MF_00392, ECO:0000256|SAAS:SAAS00702254}.	S2K352;A0A495PKB9;A0A2R7UJM7;A0A2A3M9Y2;A0A099MWP0	tr|S2K352|S2K352_9PSED Lipid-A-disaccharide synthase OS=Pseudomonas plecoglossicida NB2011 OX=1330531 GN=lpxB PE=3 SV=1	5	4	4	4	14.4	41.122				12437000	6688400	10062700	GO:0009245(BP:lipid A biosynthetic process);GO:0008915(MF:lipid-A-disaccharide synthase activity)	K00748(lpxB)	ko00540(Lipopolysaccharide biosynthesis)	InnerMembrane;Cytoplasmic	PF02684(Lipid-A-disaccharide synthetase)
S2KLX7	Lipolytic protein	L321_07968		S2KLX7	tr|S2KLX7|S2KLX7_9PSED Lipolytic protein OS=Pseudomonas plecoglossicida NB2011 OX=1330531 GN=L321_07968 PE=3 SV=1	1	11	11	11	42.4	34.474				40944000	61919000	51931500	GO:0016787(MF:hydrolase activity)			Cytoplasmic	PF07859(alpha/beta hydrolase fold)
S2K2U1	Lipopolysaccharide export system ATP-binding protein LptB	L321_08685		S2K2U1;A0A495PA95;A0A2R7UHS3;A0A2A3MAH9;A0A099MWS0	tr|S2K2U1|S2K2U1_9PSED Lipopolysaccharide export system ATP-binding protein LptB OS=Pseudomonas plecoglossicida NB2011 OX=1330531 GN=L321_08685 PE=3 SV=1;tr|A0A495PA95|A0A495PA95_9PSED Lipopolysaccharide export system ATP-binding protein LptB OS=Pseudomona	5	10	10	10	55.6	26.551				85657000	42934000	64795500	GO:0055085(BP:transmembrane transport);GO:0043190(CC:ATP-binding cassette (ABC) transporter complex);GO:0005524(MF:ATP binding);GO:0016887(MF:ATPase activity)	K06861(lptB)	ko02010(ABC transporters)	Cytoplasmic	PF12399(Branched-chain amino acid ATP-binding cassette transporter);PF00005(ABC transporter)
S2KTE5	Lipopolysaccharide heptosyltransferase II	L321_11930		S2KTE5;A0A495P872;A0A2R7UF63;A0A099MU96	tr|S2KTE5|S2KTE5_9PSED Lipopolysaccharide heptosyltransferase II OS=Pseudomonas plecoglossicida NB2011 OX=1330531 GN=L321_11930 PE=4 SV=1;tr|A0A495P872|A0A495P872_9PSED Heptosyltransferase-2 OS=Pseudomonas plecoglossicida OX=70775 GN=C7318_0944 PE=4 SV=1;t	4	5	5	5	18.1	38.548				17998000	9236100	14117050	GO:0009103(BP:lipopolysaccharide biosynthetic process);GO:0016757(MF:transferase activity, transferring glycosyl groups)	K02843(waaF)	ko00540(Lipopolysaccharide biosynthesis)	Cytoplasmic	PF01075(Glycosyltransferase family 9 (heptosyltransferase))
S2K143	Lipoprotein	L321_10895		S2K143;A0A495PFR2;A0A2R7UM66;A0A0B5KE61	tr|S2K143|S2K143_9PSED Lipoprotein OS=Pseudomonas plecoglossicida NB2011 OX=1330531 GN=L321_10895 PE=4 SV=1	4	4	4	4	36.8	13.031				17131000	8070800	13100900				Cytoplasmic	PF14346(Domain of unknown function (DUF4398))
S2K5N8	Lipoprotein	L321_01966		S2K5N8;A0A495PGT1;A0A099MWK3	tr|S2K5N8|S2K5N8_9PSED Lipoprotein OS=Pseudomonas plecoglossicida NB2011 OX=1330531 GN=L321_01966 PE=4 SV=1	3	8	8	8	63.2	19.795				19473000	122470000	71471500				Periplasmic;Cytoplasmic
S2KDU4	Lipoprotein	L321_23122		S2KDU4;A0A099N807	tr|S2KDU4|S2KDU4_9PSED Lipoprotein OS=Pseudomonas plecoglossicida NB2011 OX=1330531 GN=L321_23122 PE=4 SV=1;tr|A0A099N807|A0A099N807_9PSED Beta-barrel assembly machine subunit BamE OS=Pseudomonas plecoglossicida OX=70775 GN=C7318_0236 PE=4 SV=1	2	4	4	4	67.9	8.9774				2282200	8643100	5962650	GO:0019867(CC:outer membrane)			Periplasmic	PF04355(SmpA / OmlA family)
S2KFA1	Lipoprotein	L321_18052		S2KFA1;A0A495PEY4;A0A099MZ13	tr|S2KFA1|S2KFA1_9PSED Lipoprotein OS=Pseudomonas plecoglossicida NB2011 OX=1330531 GN=L321_18052 PE=4 SV=1;tr|A0A495PEY4|A0A495PEY4_9PSED Uncharacterized protein OS=Pseudomonas plecoglossicida OX=70775 GN=C7318_4233 PE=4 SV=1	3	4	4	4	51.1	9.9463				30465000	16718000	24091500				Periplasmic
S2KGG3	Lipoprotein	L321_15938		S2KGG3;A0A495P4X6;A0A099N8H9	tr|S2KGG3|S2KGG3_9PSED Lipoprotein OS=Pseudomonas plecoglossicida NB2011 OX=1330531 GN=L321_15938 PE=4 SV=1	3	7	7	7	40.7	25.816				25456000	19711000	23083500				Periplasmic
S2KVX2	Lipoprotein	L321_06486		S2KVX2;A0A495PAZ3;A0A099N4J2;A0A2R7USJ0	tr|S2KVX2|S2KVX2_9PSED Lipoprotein OS=Pseudomonas plecoglossicida NB2011 OX=1330531 GN=L321_06486 PE=4 SV=1;tr|A0A495PAZ3|A0A495PAZ3_9PSED Uncharacterized protein OS=Pseudomonas plecoglossicida OX=70775 GN=C7318_1867 PE=4 SV=1;tr|A0A099N4J2|A0A099N4J2_9PSE	4	5	5	5	18.9	35.737				8069300	4083100	6576200				Cytoplasmic
S2KQQ4	Lipoprotein Lppl	L321_16298		S2KQQ4;A0A0B5KL28	tr|S2KQQ4|S2KQQ4_9PSED Lipoprotein Lppl OS=Pseudomonas plecoglossicida NB2011 OX=1330531 GN=L321_16298 PE=4 SV=1;tr|A0A0B5KL28|A0A0B5KL28_9PSED Uncharacterized protein OS=Pseudomonas plecoglossicida OX=70775 GN=CMV24_10620 PE=4 SV=1	2	3	3	3	58.2	7.0859				5409300	6958400	6683850				Periplasmic	PF13627(Prokaryotic lipoprotein-attachment site)
S2K057	Lipoyl synthase	lipA	FUNCTION: Catalyzes the radical-mediated insertion of two sulfur atoms into the C-6 and C-8 positions of the octanoyl moiety bound to the lipoyl domains of lipoate-dependent enzymes, thereby converting the octanoylated domains into lipoylated derivatives. {ECO:0000256|HAMAP-Rule:MF_00206}.	S2K057;A0A495PI73;A0A2R7UGW0;A0A0B5KLI7;A0A0B5K0M7	tr|S2K057|S2K057_9PSED Lipoyl synthase OS=Pseudomonas plecoglossicida NB2011 OX=1330531 GN=lipA PE=3 SV=1;tr|A0A495PI73|A0A495PI73_9PSED Lipoyl synthase OS=Pseudomonas plecoglossicida OX=70775 GN=lipA PE=3 SV=1;tr|A0A2R7UGW0|A0A2R7UGW0_9PSED Lipoyl synthas	5	7	7	7	25.1	37.946				12330000	11376000	12353000	GO:0009249(BP:protein lipoylation);GO:0005737(CC:cytoplasm);GO:0051539(MF:4 iron, 4 sulfur cluster binding);GO:0016992(MF:lipoate synthase activity);GO:0046872(MF:metal ion binding)	K03644(lipA)	ko01240(Biosynthesis of cofactors);ko00785(Lipoic acid metabolism)	Cytoplasmic	PF04055(Radical SAM superfamily);PF16881(N-terminal domain of lipoyl synthase of Radical_SAM family)
S2JWE4	LolC/E family lipoprotein releasing system, transmembrane protein	L321_19207		S2JWE4;A0A495PF89;A0A2R7URE3;A0A2A3M149;A0A099MYG8	tr|S2JWE4|S2JWE4_9PSED LolC/E family lipoprotein releasing system, transmembrane protein OS=Pseudomonas plecoglossicida NB2011 OX=1330531 GN=L321_19207 PE=3 SV=1;tr|A0A495PF89|A0A495PF89_9PSED Lipoprotein-releasing system permease protein OS=Pseudomonas pl	5	4	4	4	9.7	44.282				4128600	3003100	4065850	GO:0042953(BP:lipoprotein transport);GO:0016021(CC:integral component of membrane);GO:0005886(CC:plasma membrane)	K09808(lolC_E)	ko02010(ABC transporters)	InnerMembrane	PF02687(FtsX-like permease family);PF12704(MacB-like periplasmic core domain)
S2KFX2	LolC/E family lipoprotein releasing system, transmembrane protein	L321_19217		S2KFX2;A0A495PHJ5;A0A2R7UNJ2;A0A099MY85	tr|S2KFX2|S2KFX2_9PSED LolC/E family lipoprotein releasing system, transmembrane protein OS=Pseudomonas plecoglossicida NB2011 OX=1330531 GN=L321_19217 PE=3 SV=1;tr|A0A495PHJ5|A0A495PHJ5_9PSED Lipoprotein-releasing system permease protein OS=Pseudomonas pl	4	5	5	5	10.6	45.707				7943300	5157000	7050150	GO:0042953(BP:lipoprotein transport);GO:0016021(CC:integral component of membrane);GO:0005886(CC:plasma membrane)	K09808(lolC_E)	ko02010(ABC transporters)	InnerMembrane	PF02687(FtsX-like permease family);PF12704(MacB-like periplasmic core domain)
A0A2R7UHG4	Long-chain fatty acid--CoA ligase	DBB42_20020		A0A2R7UHG4;A0A0B5K954;A0A495PC82	tr|A0A2R7UHG4|A0A2R7UHG4_9PSED Long-chain fatty acid--CoA ligase OS=Pseudomonas plecoglossicida OX=70775 GN=DBB42_20020 PE=4 SV=1;tr|A0A0B5K954|A0A0B5K954_9PSED Acyl coenzyme A synthetase 1 OS=Pseudomonas plecoglossicida OX=70775 GN=CMV24_05565 PE=4 SV=1;t	3	8	1	1	15.8	61.875				21803000	6355100	14579050	GO:0016874(MF:ligase activity)	K01897(ACSL)	ko00061(Fatty acid biosynthesis);ko00071(Fatty acid degradation);ko04216(Ferroptosis);ko02024(Quorum sensing);ko04146(Peroxisome)	Periplasmic;Cytoplasmic	PF13193(AMP-binding enzyme C-terminal domain);PF00501(AMP-binding enzyme)
A0A2A3LXK9	LPS biosynthesis protein (Fragment)	CMV24_26415	FUNCTION: Together with LptE, is involved in the assembly of lipopolysaccharide (LPS) at the surface of the outer membrane. {ECO:0000256|SAAS:SAAS00542435}.	A0A2A3LXK9;A0A099MUC3	tr|A0A2A3LXK9|A0A2A3LXK9_9PSED LPS biosynthesis protein (Fragment) OS=Pseudomonas plecoglossicida OX=70775 GN=CMV24_26415 PE=3 SV=1;tr|A0A099MUC3|A0A099MUC3_9PSED LPS-assembly protein LptD OS=Pseudomonas plecoglossicida OX=70775 GN=lptD PE=3 SV=1	2	10	1	1	14.7	99.167				12201000	19922000	16561500	GO:0043165(BP:Gram-negative-bacterium-type cell outer membrane assembly);GO:0015920(BP:lipopolysaccharide transport);GO:0010033(BP:response to organic substance);GO:0009279(CC:cell outer membrane)			OuterMembrane	PF03968(OstA-like protein);PF04453(Organic solvent tolerance protein)
S2JUD6	L-serine dehydratase	L321_20957		S2JUD6;A0A495PFM7;A0A2R7UC03;A0A0B5K3U7	tr|S2JUD6|S2JUD6_9PSED L-serine dehydratase OS=Pseudomonas plecoglossicida NB2011 OX=1330531 GN=L321_20957 PE=3 SV=1;tr|A0A495PFM7|A0A495PFM7_9PSED L-serine ammonia-lyase OS=Pseudomonas plecoglossicida OX=70775 GN=C7318_3566 PE=3 SV=1	4	6	6	6	21.6	31.916				8093100	5606500	7349800		K17989(SDS)	ko00270(Cysteine and methionine metabolism);ko00260(Glycine, serine and threonine metabolism);ko00290(Valine, leucine and isoleucine biosynthesis)	Cytoplasmic	PF00291(Pyridoxal-phosphate dependent enzyme)
S2K3G9	L-serine dehydratase	L321_06079		S2K3G9;A0A495P7X6;A0A2R7UH19;A0A2A3MAC6;A0A0B5KMI6	tr|S2K3G9|S2K3G9_9PSED L-serine dehydratase OS=Pseudomonas plecoglossicida NB2011 OX=1330531 GN=L321_06079 PE=3 SV=1	5	3	3	3	7.6	49.025				5422500	944790	3683645	GO:0006094(BP:gluconeogenesis);GO:0051539(MF:4 iron, 4 sulfur cluster binding);GO:0003941(MF:L-serine ammonia-lyase activity);GO:0046872(MF:metal ion binding)	K01752(E4.3.1.17)	ko00270(Cysteine and methionine metabolism);ko00260(Glycine, serine and threonine metabolism)	Cytoplasmic	PF03315(Serine dehydratase beta chain);PF03313(Serine dehydratase alpha chain)
S2KMD0	L-threonine dehydratase	ilvA	FUNCTION: Catalyzes the anaerobic formation of alpha-ketobutyrate and ammonia from threonine in a two-step reaction. The first step involved a dehydration of threonine and a production of enamine intermediates (aminocrotonate), which tautomerizes to its imine form (iminobutyrate). Both intermediates are unstable and short-lived. The second step is the nonenzymatic hydrolysis of the enamine/imine …	S2KMD0;A0A495P4R3;A0A2R7ULH5;A0A0B5KKF8;A0A495PEA7;A0A2R7UF48;A0A0B5KCH6	tr|S2KMD0|S2KMD0_9PSED L-threonine dehydratase OS=Pseudomonas plecoglossicida NB2011 OX=1330531 GN=ilvA PE=3 SV=1;tr|A0A495P4R3|A0A495P4R3_9PSED L-threonine dehydratase OS=Pseudomonas plecoglossicida OX=70775 GN=ilvA PE=3 SV=1	7	13	13	12	33.1	54.923				29208000	25945000	28076500	GO:0009097(BP:isoleucine biosynthetic process);GO:0004794(MF:L-threonine ammonia-lyase activity);GO:0030170(MF:pyridoxal phosphate binding)	K01754(E4.3.1.19)	ko00260(Glycine, serine and threonine metabolism);ko00290(Valine, leucine and isoleucine biosynthesis)	Cytoplasmic	PF00291(Pyridoxal-phosphate dependent enzyme);PF00585(C-terminal regulatory domain of Threonine dehydratase)
S2K5Y9	L-threonine-O-3-phosphate decarboxylase	L321_02907		S2K5Y9;A0A495PIZ2;A0A2R7UB57;A0A2A3M7S5;A0A099MWR8	tr|S2K5Y9|S2K5Y9_9PSED L-threonine-O-3-phosphate decarboxylase OS=Pseudomonas plecoglossicida NB2011 OX=1330531 GN=L321_02907 PE=4 SV=1	5	8	8	8	27.9	36.317				10322000	15054000	13188000	GO:0009236(BP:cobalamin biosynthetic process);GO:0030170(MF:pyridoxal phosphate binding);GO:0048472(MF:threonine-phosphate decarboxylase activity)	K02225(cobC1)	ko00860(Porphyrin metabolism);ko01240(Biosynthesis of cofactors)	Cytoplasmic	PF00155(Aminotransferase class I and II)
S2K1S4	Luciferase family protein	L321_17272		S2K1S4;A0A495P7N1;A0A2R7UK42;A0A099N6I4;A0A2R7UC44;A0A099N206	tr|S2K1S4|S2K1S4_9PSED Luciferase family protein OS=Pseudomonas plecoglossicida NB2011 OX=1330531 GN=L321_17272 PE=4 SV=1;tr|A0A495P7N1|A0A495P7N1_9PSED Luciferase family oxidoreductase group 1 OS=Pseudomonas plecoglossicida OX=70775 GN=C7318_0673 PE=4 SV=	6	8	8	8	24.3	36.893				16386000	39635000	28510500	GO:0016705(MF:oxidoreductase activity, acting on paired donors, with incorporation or reduction of molecular oxygen)			Cytoplasmic	PF00296(Luciferase-like monooxygenase)
S2K208	LysR family transcriptional regulator	L321_15958		S2K208;A0A495P777;A0A2A3M5Q3;A0A0B5KQ31	tr|S2K208|S2K208_9PSED LysR family transcriptional regulator OS=Pseudomonas plecoglossicida NB2011 OX=1330531 GN=L321_15958 PE=3 SV=1;tr|A0A495P777|A0A495P777_9PSED LysR family transcriptional regulator OS=Pseudomonas plecoglossicida OX=70775 GN=C7318_0511	4	1	1	1	4.1	31.671				1280800	645930	1463365	GO:0003677(MF:DNA binding);GO:0003700(MF:DNA-binding transcription factor activity)			Periplasmic;Cytoplasmic	PF03466(LysR substrate binding domain);PF00126(Bacterial regulatory helix-turn-helix protein, lysR family)
S2JZK5	LysR family transcriptional regulator	L321_21197		S2JZK5;A0A495PHG8;A0A2R7UNN8;A0A099N113	tr|S2JZK5|S2JZK5_9PSED LysR family transcriptional regulator OS=Pseudomonas plecoglossicida NB2011 OX=1330531 GN=L321_21197 PE=3 SV=1;tr|A0A495PHG8|A0A495PHG8_9PSED LysR family transcriptional regulator OS=Pseudomonas plecoglossicida OX=70775 GN=C7318_3749	4	3	3	3	13.5	33.389				6798800	5997000	6897900	GO:0003677(MF:DNA binding);GO:0003700(MF:DNA-binding transcription factor activity)			Cytoplasmic	PF03466(LysR substrate binding domain);PF00126(Bacterial regulatory helix-turn-helix protein, lysR family)
S2JXC6	LysR family transcriptional regulator	L321_17802		S2JXC6;A0A495P6B6;A0A0B5KQ70;A0A2A3M338;A0A2R7ULQ8	tr|S2JXC6|S2JXC6_9PSED LysR family transcriptional regulator OS=Pseudomonas plecoglossicida NB2011 OX=1330531 GN=L321_17802 PE=3 SV=1;tr|A0A495P6B6|A0A495P6B6_9PSED LysR family transcriptional regulator OS=Pseudomonas plecoglossicida OX=70775 GN=C7318_0548	5	2	2	2	8.1	33.982				2363700	1241900	2302800	GO:0003677(MF:DNA binding);GO:0003700(MF:DNA-binding transcription factor activity)			Cytoplasmic	PF00126(Bacterial regulatory helix-turn-helix protein, lysR family);PF03466(LysR substrate binding domain)
S2KJ59	LysR family transcriptional regulator	L321_13264		S2KJ59;A0A495PLM9;A0A2R7UI61;A0A099N652	tr|S2KJ59|S2KJ59_9PSED LysR family transcriptional regulator OS=Pseudomonas plecoglossicida NB2011 OX=1330531 GN=L321_13264 PE=3 SV=1;tr|A0A495PLM9|A0A495PLM9_9PSED LysR family transcriptional regulator OS=Pseudomonas plecoglossicida OX=70775 GN=C7318_5377	4	5	5	5	24.4	31.525				7000300	5215900	6608100	GO:0003677(MF:DNA binding);GO:0003700(MF:DNA-binding transcription factor activity)			Cytoplasmic	PF00126(Bacterial regulatory helix-turn-helix protein, lysR family);PF03466(LysR substrate binding domain)
A0A099N536	Lysylphosphatidylglycerol synthase	CMV24_22995		A0A099N536;A0A2R7UNQ3;S2K830;A0A495PBX0	tr|A0A099N536|A0A099N536_9PSED Lysylphosphatidylglycerol synthase OS=Pseudomonas plecoglossicida OX=70775 GN=CMV24_22995 PE=3 SV=1;tr|A0A2R7UNQ3|A0A2R7UNQ3_9PSED Lysylphosphatidylglycerol synthase OS=Pseudomonas plecoglossicida OX=70775 GN=mprF PE=3 SV=1;t	4	7	7	7	10.6	95.546				3592100	3504200	4048150	GO:0016021(CC:integral component of membrane)	K14205(mprF)	ko02020(Two-component system)	InnerMembrane	PF03706(Lysylphosphatidylglycerol synthase TM region);PF09924(Uncharacterised conserved protein (DUF2156))
S2K052	Lytic murein transglycosylase B	L321_13019		S2K052;A0A495PP74;A0A2R7UFL0;A0A099N4H3	tr|S2K052|S2K052_9PSED Lytic murein transglycosylase B OS=Pseudomonas plecoglossicida NB2011 OX=1330531 GN=L321_13019 PE=4 SV=1	4	12	12	12	34.2	37.783				8484400	37577000	23530700				Cytoplasmic	PF13406(Transglycosylase SLT domain)
S2K664	Lytic transglycosylase	L321_01309		S2K664;A0A495PIV3;A0A2R7UDE7;A0A099MW89	tr|S2K664|S2K664_9PSED Lytic transglycosylase OS=Pseudomonas plecoglossicida NB2011 OX=1330531 GN=L321_01309 PE=4 SV=1;tr|A0A495PIV3|A0A495PIV3_9PSED Soluble lytic murein transglycosylase OS=Pseudomonas plecoglossicida OX=70775 GN=C7318_4389 PE=4 SV=1;tr|A	4	26	26	13	47.8	73.814				26770000	33709000	30739500	GO:0042597(CC:periplasmic space);GO:0004553(MF:hydrolase activity, hydrolyzing O-glycosyl compounds)			OuterMembrane;Periplasmic;Cytoplasmic	PF01464(Transglycosylase SLT domain);PF14718(Soluble lytic murein transglycosylase L domain)
S2K0E1	Macro domain-containing protein	L321_12199		S2K0E1	tr|S2K0E1|S2K0E1_9PSED Macro domain-containing protein OS=Pseudomonas plecoglossicida NB2011 OX=1330531 GN=L321_12199 PE=4 SV=1	1	2	2	2	6.9	40.514				1391000	1176400	1783700				Cytoplasmic	PF01661(Macro domain)
S2KV89	Magnesium chelatase	L321_08250		S2KV89;A0A099MYW6;A0A495PFJ8;A0A2R7UA69	tr|S2KV89|S2KV89_9PSED Magnesium chelatase OS=Pseudomonas plecoglossicida NB2011 OX=1330531 GN=L321_08250 PE=4 SV=1;tr|A0A099MYW6|A0A099MYW6_9PSED Magnesium chelatase OS=Pseudomonas plecoglossicida OX=70775 GN=CMV24_22225 PE=4 SV=1	4	7	7	7	33.6	35.626				22922000	16237000	20079500	GO:0005524(MF:ATP binding);GO:0016887(MF:ATPase activity)	K03405(chlI)	ko00860(Porphyrin metabolism)	Cytoplasmic	PF07728(AAA domain (dynein-related subfamily))
S2JYD7	Magnesium transporter MgtE	L321_15141	FUNCTION: Acts as a magnesium transporter. {ECO:0000256|RuleBase:RU362011}.	S2JYD7	tr|S2JYD7|S2JYD7_9PSED Magnesium transporter MgtE OS=Pseudomonas plecoglossicida NB2011 OX=1330531 GN=L321_15141 PE=3 SV=1	1	7	7	1	15.6	53.634				9623000	7703400	9163200	GO:0016021(CC:integral component of membrane);GO:0005886(CC:plasma membrane);GO:0015095(MF:magnesium ion transmembrane transporter activity);GO:0046872(MF:metal ion binding)			InnerMembrane;Cytoplasmic	PF01769(Divalent cation transporter);PF03448(MgtE intracellular N domain);PF00571(CBS domain)
S2KVD3	Major cold shock protein	L321_08535		S2KVD3	tr|S2KVD3|S2KVD3_9PSED Major cold shock protein OS=Pseudomonas plecoglossicida NB2011 OX=1330531 GN=L321_08535 PE=4 SV=1	1	2	2	2	25.7	7.7588				3220200	17412000	10816100	GO:0005737(CC:cytoplasm);GO:0003676(MF:nucleic acid binding)			Cytoplasmic	PF00313('Cold-shock' DNA-binding domain)
S2JVN6	Malate dehydrogenase	mdh	FUNCTION: Catalyzes the reversible oxidation of malate to oxaloacetate. {ECO:0000256|HAMAP-Rule:MF_00487, ECO:0000256|SAAS:SAAS01087531}.	S2JVN6;A0A495P6Z1	tr|S2JVN6|S2JVN6_9PSED Malate dehydrogenase OS=Pseudomonas plecoglossicida NB2011 OX=1330531 GN=mdh PE=3 SV=1	2	15	15	13	73.1	33.107				6947700	14520000	11233850	GO:0005975(BP:carbohydrate metabolic process);GO:0019752(BP:carboxylic acid metabolic process);GO:0006099(BP:tricarboxylic acid cycle);GO:0030060(MF:L-malate dehydrogenase activity)	K00024(mdh)	ko00620(Pyruvate metabolism);ko00720(Carbon fixation pathways in prokaryotes);ko00270(Cysteine and methionine metabolism);ko00020(Citrate cycle (TCA cycle));ko00680(Methane metabolism);ko00630(Glyoxylate and dicarboxylate metabolism);ko00710(Carbon fixation in photosynthetic organisms)	Cytoplasmic	PF00056(lactate/malate dehydrogenase, NAD binding domain);PF02866(lactate/malate dehydrogenase, alpha/beta C-terminal domain)
S2K148	Mechanosensitive ion channel MscS	L321_09519		S2K148;A0A495P982;A0A2R7UN44;A0A2A3M9L0;A0A099MTB4	tr|S2K148|S2K148_9PSED Mechanosensitive ion channel MscS OS=Pseudomonas plecoglossicida NB2011 OX=1330531 GN=L321_09519 PE=3 SV=1	5	12	12	12	21.1	84.78				26764000	19944000	23854000	GO:0055085(BP:transmembrane transport);GO:0016021(CC:integral component of membrane)			InnerMembrane	PF00924(Mechanosensitive ion channel);PF12607(Protein of unknown function (DUF3772))
S2JU12	Membrane carboxypeptidase	L321_24571		S2JU12;A0A495PA90;A0A2R7UDB7;A0A0B5JV21	tr|S2JU12|S2JU12_9PSED Membrane carboxypeptidase OS=Pseudomonas plecoglossicida NB2011 OX=1330531 GN=L321_24571 PE=4 SV=1;tr|A0A495PA90|A0A495PA90_9PSED Membrane peptidoglycan carboxypeptidase OS=Pseudomonas plecoglossicida OX=70775 GN=C7318_1713 PE=4 SV=1	4	5	5	5	5.8	116.74				5747000	4151800	5449400	GO:0016021(CC:integral component of membrane);GO:0004180(MF:carboxypeptidase activity);GO:0016740(MF:transferase activity)			OuterMembrane	PF00912(Transglycosylase)
S2K1I6	Membrane-bound lytic murein transglycosylase F	mltF	FUNCTION: Murein-degrading enzyme that degrades murein glycan strands and insoluble, high-molecular weight murein sacculi, with the concomitant formation of a 1,6-anhydromuramoyl product. Lytic transglycosylases (LTs) play an integral role in the metabolism of the peptidoglycan (PG) sacculus. Their lytic action creates space within the PG sacculus to allow for its expansion as well as for the ins…	S2K1I6	tr|S2K1I6|S2K1I6_9PSED Membrane-bound lytic murein transglycosylase F OS=Pseudomonas plecoglossicida NB2011 OX=1330531 GN=mltF PE=3 SV=1	1	6	6	5	14.6	54.921				6143000	5388400	6265700	GO:0016998(BP:cell wall macromolecule catabolic process);GO:0071555(BP:cell wall organization);GO:0000270(BP:peptidoglycan metabolic process);GO:0009279(CC:cell outer membrane);GO:0016837(MF:carbon-oxygen lyase activity, acting on polysaccharides);GO:0008933(MF:lytic transglycosylase activity)			Periplasmic;Cytoplasmic	PF00497(Bacterial extracellular solute-binding proteins, family 3);PF01464(Transglycosylase SLT domain)
S2KAV8	Metabolite-proton symporter	L321_02196		S2KAV8;A0A2R7UT35;A0A495PJ74;A0A2A3M9N7;A0A099MU91	tr|S2KAV8|S2KAV8_9PSED Metabolite-proton symporter OS=Pseudomonas plecoglossicida NB2011 OX=1330531 GN=L321_02196 PE=4 SV=1;tr|A0A2R7UT35|A0A2R7UT35_9PSED MFS transporter (Fragment) OS=Pseudomonas plecoglossicida OX=70775 GN=DBB42_00095 PE=4 SV=1;tr|A0A495	5	4	4	4	9.9	45.917				5534500	6004100	6269300	GO:0016021(CC:integral component of membrane);GO:0022857(MF:transmembrane transporter activity)			InnerMembrane	PF00083(Sugar (and other) transporter)
S2JTN1	Metal-dependent hydrolase HDOD	L321_22462		S2JTN1;A0A2R7ULN3;A0A0B5KS03;A0A2A3MBA3;A0A495P5R7	tr|S2JTN1|S2JTN1_9PSED Metal-dependent hydrolase HDOD OS=Pseudomonas plecoglossicida NB2011 OX=1330531 GN=L321_22462 PE=4 SV=1	5	8	8	8	20.7	57.134				14563000	10533000	13048000	GO:0016787(MF:hydrolase activity)			InnerMembrane;Cytoplasmic	PF08668(HDOD domain)
S2K657	Metallophosphoesterase	L321_10384		S2K657;A0A495PFM9;A0A2R7URU3;A0A0B5KH41	tr|S2K657|S2K657_9PSED Metallophosphoesterase OS=Pseudomonas plecoglossicida NB2011 OX=1330531 GN=L321_10384 PE=4 SV=1;tr|A0A495PFM9|A0A495PFM9_9PSED Calcineurin-like phosphoesterase family protein OS=Pseudomonas plecoglossicida OX=70775 GN=C7318_4504 PE=4	4	8	8	8	31.3	36.775				5062100	12952000	9507050	GO:0016787(MF:hydrolase activity)			Cytoplasmic	PF00149(Calcineurin-like phosphoesterase)
S2KYK8	Methionine aminopeptidase	map	FUNCTION: Removes the N-terminal methionine from nascent proteins. The N-terminal methionine is often cleaved when the second residue in the primary sequence is small and uncharged (Met-Ala-, Cys, Gly, Pro, Ser, Thr, or Val). Requires deformylation of the N(alpha)-formylated initiator methionine before it can be hydrolyzed. {ECO:0000256|HAMAP-Rule:MF_01974}.	S2KYK8;A0A099MXH8;A0A2A3M8D7;A0A2R7UGK1	tr|S2KYK8|S2KYK8_9PSED Methionine aminopeptidase OS=Pseudomonas plecoglossicida NB2011 OX=1330531 GN=map PE=3 SV=1;tr|A0A099MXH8|A0A099MXH8_9PSED Methionine aminopeptidase OS=Pseudomonas plecoglossicida OX=70775 GN=map PE=3 SV=1;tr|A0A2A3M8D7|A0A2A3M8D7_9P	4	6	6	6	32.2	28.338				7700700	61413000	35056850	GO:0070084(BP:protein initiator methionine removal);GO:0046872(MF:metal ion binding);GO:0070006(MF:metalloaminopeptidase activity)			Cytoplasmic	PF00557(Metallopeptidase family M24)
S2K311	Methionine aminotransferase	L321_15786		S2K311;A0A2R7UIE5;A0A0B5KGK7;A0A495P7J1;A0A2A3MAA5	tr|S2K311|S2K311_9PSED Methionine aminotransferase OS=Pseudomonas plecoglossicida NB2011 OX=1330531 GN=L321_15786 PE=4 SV=1	5	9	9	9	30.1	42.354				30626000	20135000	25880500	GO:0009058(BP:biosynthetic process);GO:0030170(MF:pyridoxal phosphate binding);GO:0008483(MF:transaminase activity)			Cytoplasmic	PF00155(Aminotransferase class I and II)
S2JZT0	Methionine biosynthesis protein MetW	L321_12359		S2JZT0;A0A495P9M8;A0A2R7UR78;A0A099N762	tr|S2JZT0|S2JZT0_9PSED Methionine biosynthesis protein MetW OS=Pseudomonas plecoglossicida NB2011 OX=1330531 GN=L321_12359 PE=4 SV=1;tr|A0A495P9M8|A0A495P9M8_9PSED Methionine biosynthesis protein MetW OS=Pseudomonas plecoglossicida OX=70775 GN=C7318_0294 P	4	3	3	3	18.9	23.359				12265000	9716400	11490700				Cytoplasmic	PF07021(Methionine biosynthesis protein MetW)
A0A099N5W5	Methyl-accepting chemotaxis protein	CMV24_13015		A0A099N5W5;A0A2R7UQV4;A0A495PK82	tr|A0A099N5W5|A0A099N5W5_9PSED Methyl-accepting chemotaxis protein OS=Pseudomonas plecoglossicida OX=70775 GN=CMV24_13015 PE=4 SV=1;tr|A0A2R7UQV4|A0A2R7UQV4_9PSED Methyl-accepting chemotaxis protein OS=Pseudomonas plecoglossicida OX=70775 GN=DBB42_02175 PE	3	8	1	1	13.1	68.861				3512900	2486200	3499550	GO:0006935(BP:chemotaxis);GO:0007165(BP:signal transduction);GO:0016021(CC:integral component of membrane);GO:0004888(MF:transmembrane signaling receptor activity)	K03406(mcp)	ko02020(Two-component system);ko02030(Bacterial chemotaxis)	InnerMembrane	PF16591(Helical bimodular sensor domain);PF00672(HAMP domain);PF00015(Methyl-accepting chemotaxis protein (MCP) signalling domain)
A0A099N9T9	Methyl-accepting chemotaxis protein	CMV24_11395		A0A099N9T9;S2K5I0;A0A495PA23;A0A2R7UFH6	tr|A0A099N9T9|A0A099N9T9_9PSED Methyl-accepting chemotaxis protein OS=Pseudomonas plecoglossicida OX=70775 GN=CMV24_11395 PE=4 SV=1;tr|S2K5I0|S2K5I0_9PSED Methyl-accepting chemotaxis sensory transducer OS=Pseudomonas plecoglossicida NB2011 OX=1330531 GN=L3	4	4	3	3	9.9	70.014				105970000	31327000	69148500	GO:0007165(BP:signal transduction);GO:0016021(CC:integral component of membrane)	K03406(mcp)	ko02020(Two-component system);ko02030(Bacterial chemotaxis)	InnerMembrane	PF02743(Cache domain);PF00672(HAMP domain);PF00015(Methyl-accepting chemotaxis protein (MCP) signalling domain)
S2JTU9	Methyl-accepting chemotaxis sensory transducer	L321_22862		S2JTU9;A0A2R7UHQ1;A0A0B5KKV1;A0A495P3X7	tr|S2JTU9|S2JTU9_9PSED Methyl-accepting chemotaxis sensory transducer OS=Pseudomonas plecoglossicida NB2011 OX=1330531 GN=L321_22862 PE=4 SV=1;tr|A0A2R7UHQ1|A0A2R7UHQ1_9PSED Chemotaxis protein OS=Pseudomonas plecoglossicida OX=70775 GN=DBB42_14485 PE=4 SV=	4	2	2	2	4.5	73.675				1667500	1497100	2082300	GO:0007165(BP:signal transduction);GO:0016021(CC:integral component of membrane)	K02660(pilJ)	ko02025(Biofilm formation - Pseudomonas aeruginosa);ko02020(Two-component system)	InnerMembrane	PF00015(Methyl-accepting chemotaxis protein (MCP) signalling domain);PF13675(Type IV pili methyl-accepting chemotaxis transducer N-term)
S2JWK1	Methyl-accepting chemotaxis sensory transducer	L321_18032		S2JWK1;A0A0B5K7P8;A0A495PGG7;A0A2R7UNJ7;S2KIF7;A0A2A3M4W3;A0A2R7UI35;S2K5Q9;A0A2R7URA9;A0A099N8V2;A0A2A3LW50;A0A495PLY2;A0A2A3M7D5;A0A099MVK2;A0A0B5KJS1;A0A0B5KF05;A0A495P833;A0A2R7UNN3;A0A495PHJ1;S2KM65;A0A495P8V5;A0A2R7UG81;A0A099MUT4;A0A099N2T1;A0A2R7UN38;A0A495P8M3;S2K3C9;S2KIK0;A0A495PBG2;A0A2R7UBE6;A0A0B5KRM9;A0A495PKW9;A0A2A3M9W7;A0A2R7UID4;A0A495P7F2;A0A495PHV1;A0A0B5K465;A0A2R7UHT5;A0A49…	tr|S2JWK1|S2JWK1_9PSED Methyl-accepting chemotaxis sensory transducer OS=Pseudomonas plecoglossicida NB2011 OX=1330531 GN=L321_18032 PE=4 SV=1	55	8	7	7	24.8	52.168				18758000	11299000	15528500	GO:0007165(BP:signal transduction);GO:0016021(CC:integral component of membrane)			InnerMembrane	PF00672(HAMP domain);PF00015(Methyl-accepting chemotaxis protein (MCP) signalling domain)
S2K360	Methyl-accepting chemotaxis sensory transducer	L321_08320		S2K360;A0A495PGQ0;A0A2R7UBX3;A0A099N0U1	tr|S2K360|S2K360_9PSED Methyl-accepting chemotaxis sensory transducer OS=Pseudomonas plecoglossicida NB2011 OX=1330531 GN=L321_08320 PE=4 SV=1;tr|A0A495PGQ0|A0A495PGQ0_9PSED Methyl-accepting chemotaxis sensory transducer with Cache sensor OS=Pseudomonas pl	4	3	2	2	6.6	58.677				6284500	6614300	6949400	GO:0006935(BP:chemotaxis);GO:0007165(BP:signal transduction);GO:0016021(CC:integral component of membrane);GO:0004888(MF:transmembrane signaling receptor activity)	K03406(mcp)	ko02020(Two-component system);ko02030(Bacterial chemotaxis)	InnerMembrane	PF17200(Single Cache domain 2);PF00015(Methyl-accepting chemotaxis protein (MCP) signalling domain);PF00672(HAMP domain)
S2K3P2	Methyl-accepting chemotaxis sensory transducer	L321_06987		S2K3P2	tr|S2K3P2|S2K3P2_9PSED Methyl-accepting chemotaxis sensory transducer OS=Pseudomonas plecoglossicida NB2011 OX=1330531 GN=L321_06987 PE=4 SV=1	1	18	18	11	28.3	68.946				34760000	34571000	35165500	GO:0006935(BP:chemotaxis);GO:0007165(BP:signal transduction);GO:0016021(CC:integral component of membrane);GO:0004888(MF:transmembrane signaling receptor activity)	K03406(mcp)	ko02020(Two-component system);ko02030(Bacterial chemotaxis)	InnerMembrane	PF00015(Methyl-accepting chemotaxis protein (MCP) signalling domain);PF16591(Helical bimodular sensor domain);PF00672(HAMP domain)
S2K5P9	Methyl-accepting chemotaxis sensory transducer	L321_02016		S2K5P9;A0A2R7UKV8;A0A2A3M9E4;A0A099MWJ4;A0A495PGU0	tr|S2K5P9|S2K5P9_9PSED Methyl-accepting chemotaxis sensory transducer OS=Pseudomonas plecoglossicida NB2011 OX=1330531 GN=L321_02016 PE=4 SV=1	5	9	9	9	24.6	58.825				31200000	21136000	26668000	GO:0007165(BP:signal transduction);GO:0016021(CC:integral component of membrane)	K13487(wspA)	ko02020(Two-component system);ko02025(Biofilm formation - Pseudomonas aeruginosa)	InnerMembrane	PF12729(Four helix bundle sensory module for signal transduction);PF00015(Methyl-accepting chemotaxis protein (MCP) signalling domain);PF00672(HAMP domain)
A0A099N333	Methylcrotonoyl-CoA carboxylase	CMV24_16195		A0A099N333;A0A2R7UH35;A0A495PCQ2	tr|A0A099N333|A0A099N333_9PSED Methylcrotonoyl-CoA carboxylase OS=Pseudomonas plecoglossicida OX=70775 GN=CMV24_16195 PE=4 SV=1;tr|A0A2R7UH35|A0A2R7UH35_9PSED Methylcrotonoyl-CoA carboxylase OS=Pseudomonas plecoglossicida OX=70775 GN=DBB42_15110 PE=4 SV=1;	3	16	16	1	45.8	57.437				28845000	48035000	38940000	GO:0016874(MF:ligase activity)	K01969(E6.4.1.4B)	ko00280(Valine, leucine and isoleucine degradation)	Cytoplasmic	PF01039(Carboxyl transferase domain)
S2JSS5	Methyltransferase type 11	L321_23956		S2JSS5;A0A495P9S7;A0A2R7UL13;A0A099N3Q9	tr|S2JSS5|S2JSS5_9PSED Methyltransferase type 11 OS=Pseudomonas plecoglossicida NB2011 OX=1330531 GN=L321_23956 PE=4 SV=1;tr|A0A495P9S7|A0A495P9S7_9PSED Ubiquinone/menaquinone biosynthesis C-methylase UbiE OS=Pseudomonas plecoglossicida OX=70775 GN=C7318_1	4	4	4	4	19.5	26.109				10208000	3007700	7107850	GO:0032259(BP:methylation);GO:0008168(MF:methyltransferase activity)			Cytoplasmic	PF13649(Methyltransferase domain)
S2K1M2	MlaD domain-containing protein	L321_16997		S2K1M2	tr|S2K1M2|S2K1M2_9PSED MlaD domain-containing protein OS=Pseudomonas plecoglossicida NB2011 OX=1330531 GN=L321_16997 PE=4 SV=1	1	4	4	4	19.9	33.355				3065500	2082800	3074150	GO:0016021(CC:integral component of membrane)	K02067(mlaD)	ko02010(ABC transporters)	Extracellular;OuterMembrane	PF02470(MlaD protein)
S2K299	Mn2+ multicopper oxidase CumA	L321_09449		S2K299;A0A495PC33;A0A2A3MAN1;A0A2R7UPZ8;A0A099MWE6	tr|S2K299|S2K299_9PSED Mn2+ multicopper oxidase CumA OS=Pseudomonas plecoglossicida NB2011 OX=1330531 GN=L321_09449 PE=4 SV=1;tr|A0A495PC33|A0A495PC33_9PSED FtsP/CotA-like multicopper oxidase with cupredoxin domain OS=Pseudomonas plecoglossicida OX=70775 G	5	7	7	7	18.9	51.408				29724000	16039000	23381500	GO:0005507(MF:copper ion binding);GO:0016491(MF:oxidoreductase activity)			Periplasmic;Cytoplasmic	PF07732(Multicopper oxidase);PF07731(Multicopper oxidase)
S2K6A6	Molybdate ABC transporter ATPase	L321_02677	FUNCTION: Part of the ABC transporter complex ModABC involved in molybdenum import. Responsible for energy coupling to the transport system. {ECO:0000256|HAMAP-Rule:MF_01705, ECO:0000256|SAAS:SAAS00359003}.	S2K6A6;A0A0B5JXR3;A0A2R7UEP5;A0A2A3LWC0;A0A495PDE0	tr|S2K6A6|S2K6A6_9PSED Molybdate ABC transporter ATPase OS=Pseudomonas plecoglossicida NB2011 OX=1330531 GN=L321_02677 PE=4 SV=1	5	8	8	8	30.6	39.249				18468000	10769000	15118500	GO:0005886(CC:plasma membrane);GO:0005524(MF:ATP binding);GO:0016887(MF:ATPase activity);GO:0015412(MF:ATPase-coupled molybdate transmembrane transporter activity);GO:0042888(MF:molybdenum ion transmembrane transporter activity)	K02017(modC)	ko02010(ABC transporters)	Cytoplasmic	PF03459(TOBE domain);PF00005(ABC transporter)
S2KYT9	Molybdenum cofactor biosynthesis protein B	L321_01354	FUNCTION: May be involved in the biosynthesis of molybdopterin. {ECO:0000256|PIRNR:PIRNR006443}.	S2KYT9;A0A2R7UFG5;A0A2A3M1I9;A0A099MW77;A0A495PGY1;S2KXR9	tr|S2KYT9|S2KYT9_9PSED Molybdenum cofactor biosynthesis protein B OS=Pseudomonas plecoglossicida NB2011 OX=1330531 GN=L321_01354 PE=3 SV=1;tr|A0A2R7UFG5|A0A2R7UFG5_9PSED Molybdenum cofactor biosynthesis protein B OS=Pseudomonas plecoglossicida OX=70775 GN=	6	9	9	9	70.9	19.071				43228000	45670000	44949000	GO:0006777(BP:Mo-molybdopterin cofactor biosynthetic process)	K03638(moaB)	ko01240(Biosynthesis of cofactors);ko00790(Folate biosynthesis);ko04122(Sulfur relay system)	Cytoplasmic	PF00994(Probable molybdopterin binding domain)
S2K720	Molybdopterin molybdenumtransferase	L321_01349	FUNCTION: Catalyzes the insertion of molybdate into adenylated molybdopterin with the concomitant release of AMP. {ECO:0000256|RuleBase:RU365090}.	S2K720;A0A0B5K341;A0A495PHM8	tr|S2K720|S2K720_9PSED Molybdopterin molybdenumtransferase OS=Pseudomonas plecoglossicida NB2011 OX=1330531 GN=L321_01349 PE=3 SV=1	3	12	12	10	35.6	43.614				19739000	51750000	36244500	GO:0006777(BP:Mo-molybdopterin cofactor biosynthetic process);GO:0032324(BP:molybdopterin cofactor biosynthetic process);GO:0046872(MF:metal ion binding);GO:0061599(MF:molybdopterin molybdotransferase activity)	K03750(moeA)	ko01240(Biosynthesis of cofactors);ko00790(Folate biosynthesis)	Cytoplasmic	PF03454(MoeA C-terminal region (domain IV));PF03453(MoeA N-terminal region (domain I and II));PF00994(Probable molybdopterin binding domain)
S2KB79	MOSC domain-containing protein	L321_01314		S2KB79;A0A495PL94	tr|S2KB79|S2KB79_9PSED MOSC domain-containing protein OS=Pseudomonas plecoglossicida NB2011 OX=1330531 GN=L321_01314 PE=4 SV=1	2	8	8	8	47.2	30.131				5260700	34323000	20291850	GO:0003824(MF:catalytic activity);GO:0030151(MF:molybdenum ion binding);GO:0030170(MF:pyridoxal phosphate binding)			Cytoplasmic	PF03476(MOSC N-terminal beta barrel domain);PF03473(MOSC domain)
S2KZ24	MotA/TolQ/ExbB proton channel	L321_00997		S2KZ24;A0A2R7UQR3;A0A2A3M763;A0A495PJH9;A0A0B5KHA5	tr|S2KZ24|S2KZ24_9PSED MotA/TolQ/ExbB proton channel OS=Pseudomonas plecoglossicida NB2011 OX=1330531 GN=L321_00997 PE=3 SV=1;tr|A0A2R7UQR3|A0A2R7UQR3_9PSED MotA/TolQ/ExbB proton channel family protein OS=Pseudomonas plecoglossicida OX=70775 GN=DBB42_03500	5	2	2	2	8.5	22.845				11224000	8593200	10408600	GO:0015031(BP:protein transport);GO:0016021(CC:integral component of membrane)			InnerMembrane	PF01618(MotA/TolQ/ExbB proton channel family)
S2KTZ7	N-(5-phosphoribosyl)anthranilate isomerase	trpF		S2KTZ7;A0A495PLL1;A0A2R7UCT3;A0A099MYH3	tr|S2KTZ7|S2KTZ7_9PSED N-(5-phosphoribosyl)anthranilate isomerase OS=Pseudomonas plecoglossicida NB2011 OX=1330531 GN=trpF PE=3 SV=1	4	3	3	3	28.6	21.84				7104300	25502000	16803150	GO:0000162(BP:tryptophan biosynthetic process);GO:0004640(MF:phosphoribosylanthranilate isomerase activity)	K01817(trpF)	ko00400(Phenylalanine, tyrosine and tryptophan biosynthesis)	Cytoplasmic	PF00697(N-(5'phosphoribosyl)anthranilate (PRA) isomerase)
S2KQ08	N5-carboxyaminoimidazole ribonucleotide mutase	purE	FUNCTION: Catalyzes the conversion of N5-carboxyaminoimidazole ribonucleotide (N5-CAIR) to 4-carboxy-5-aminoimidazole ribonucleotide (CAIR). {ECO:0000256|HAMAP-Rule:MF_01929, ECO:0000256|PIRNR:PIRNR001338}.	S2KQ08;A0A099N7S7	tr|S2KQ08|S2KQ08_9PSED N5-carboxyaminoimidazole ribonucleotide mutase OS=Pseudomonas plecoglossicida NB2011 OX=1330531 GN=purE PE=3 SV=1;tr|A0A099N7S7|A0A099N7S7_9PSED N5-carboxyaminoimidazole ribonucleotide mutase OS=Pseudomonas plecoglossicida OX=70775 G	2	8	8	8	68.1	16.943				46436000	98735000	73085500	GO:0006189(BP:'de novo' IMP biosynthetic process);GO:0034023(MF:5-(carboxyamino)imidazole ribonucleotide mutase activity)	K01588(purE)	ko00230(Purine metabolism)	Periplasmic;Cytoplasmic	PF00731(AIR carboxylase)
S2JZU1	Na(+)/H(+) antiporter NhaA	nhaA	FUNCTION: Na(+)/H(+) antiporter that extrudes sodium in exchange for external protons. {ECO:0000256|HAMAP-Rule:MF_01844, ECO:0000256|SAAS:SAAS00895465}.	S2JZU1;A0A495PC29;A0A0B5KD09	tr|S2JZU1|S2JZU1_9PSED Na(+)/H(+) antiporter NhaA OS=Pseudomonas plecoglossicida NB2011 OX=1330531 GN=nhaA PE=3 SV=1;tr|A0A495PC29|A0A495PC29_9PSED Na(+)/H(+) antiporter NhaA OS=Pseudomonas plecoglossicida OX=70775 GN=nhaA PE=3 SV=1;tr|A0A0B5KD09|A0A0B5KD0	3	4	4	4	7.6	46.674				8037800	3948100	6492950	GO:0006885(BP:regulation of pH);GO:0016021(CC:integral component of membrane);GO:0005886(CC:plasma membrane);GO:0015297(MF:antiporter activity);GO:0015081(MF:sodium ion transmembrane transporter activity)			InnerMembrane	PF06965(Na+/H+ antiporter 1)
S2KR73	N-acetyl-anhydromuranmyl-L-alanine amidase	L321_15401		S2KR73;A0A0B5KGU6;A0A2R7UGC4;A0A2A3M9U4;A0A495PBD2	tr|S2KR73|S2KR73_9PSED N-acetyl-anhydromuranmyl-L-alanine amidase OS=Pseudomonas plecoglossicida NB2011 OX=1330531 GN=L321_15401 PE=4 SV=1	5	7	7	7	43.2	21.126				5803200	133860000	70331600	GO:0009253(BP:peptidoglycan catabolic process);GO:0008745(MF:N-acetylmuramoyl-L-alanine amidase activity)			Cytoplasmic	PF01510(N-acetylmuramoyl-L-alanine amidase)
S2JTM2	N-acetylmuramoyl-L-alanine amidase	L321_22412		S2JTM2;A0A495P4Z9;A0A2R7UIJ1;A0A099N4Y7	tr|S2JTM2|S2JTM2_9PSED N-acetylmuramoyl-L-alanine amidase OS=Pseudomonas plecoglossicida NB2011 OX=1330531 GN=L321_22412 PE=4 SV=1;tr|A0A495P4Z9|A0A495P4Z9_9PSED N-acetylmuramoyl-L-alanine amidase OS=Pseudomonas plecoglossicida OX=70775 GN=C7318_0092 PE=4	4	8	8	8	26.9	50.729				15742000	17680000	17211000	GO:0009253(BP:peptidoglycan catabolic process);GO:0008745(MF:N-acetylmuramoyl-L-alanine amidase activity)			OuterMembrane;Periplasmic	PF01520(N-acetylmuramoyl-L-alanine amidase);PF11741(AMIN domain);PF01476(LysM domain)
S2KF83	N-acetyltransferase domain-containing protein	L321_17977		S2KF83	tr|S2KF83|S2KF83_9PSED N-acetyltransferase domain-containing protein OS=Pseudomonas plecoglossicida NB2011 OX=1330531 GN=L321_17977 PE=4 SV=1	1	6	6	2	84.9	10.625				7743100	107180000	57961550				Cytoplasmic	PF14542(GCN5-related N-acetyl-transferase)
S2JVB0	N-acetyltransferase GCN5	L321_20097		S2JVB0;A0A2R7UII3;A0A2A3M0I9;A0A0B5JZ02	tr|S2JVB0|S2JVB0_9PSED N-acetyltransferase GCN5 OS=Pseudomonas plecoglossicida NB2011 OX=1330531 GN=L321_20097 PE=4 SV=1	4	4	4	4	32.7	17.904				21679000	150970000	86824500	GO:0008080(MF:N-acetyltransferase activity)			Cytoplasmic	PF00583(Acetyltransferase (GNAT) family)
S2K2W0	N-acetyltransferase GCN5	L321_15586		S2K2W0;A0A495P7J2;A0A2A3MA61;A0A0B5KAF4	tr|S2K2W0|S2K2W0_9PSED N-acetyltransferase GCN5 OS=Pseudomonas plecoglossicida NB2011 OX=1330531 GN=L321_15586 PE=4 SV=1;tr|A0A495P7J2|A0A495P7J2_9PSED RimJ/RimL family protein N-acetyltransferase OS=Pseudomonas plecoglossicida OX=70775 GN=C7318_1458 PE=4	4	5	5	5	29.4	21.056				7084000	36399000	22241500	GO:0008080(MF:N-acetyltransferase activity)			Cytoplasmic	PF13302(Acetyltransferase (GNAT) domain)
S2JUC3	N-acylglucosamine 2-epimerase	L321_22252		S2JUC3;A0A2R7ULJ8;A0A099N4V0;A0A495P3P0	tr|S2JUC3|S2JUC3_9PSED N-acylglucosamine 2-epimerase OS=Pseudomonas plecoglossicida NB2011 OX=1330531 GN=L321_22252 PE=4 SV=1	4	9	9	9	23.4	41.768				14415000	65756000	40585500	GO:0003824(MF:catalytic activity)	K01809(manA)	ko01240(Biosynthesis of cofactors);ko00541(O-Antigen nucleotide sugar biosynthesis);ko00051(Fructose and mannose metabolism);ko01250(Biosynthesis of nucleotide sugars);ko00520(Amino sugar and nucleotide sugar metabolism)	Cytoplasmic	PF07221(N-acylglucosamine 2-epimerase (GlcNAc 2-epimerase))
S2JZC8	NAD-dependent epimerase/dehydratase	L321_12729		S2JZC8;A0A495P8Q1;A0A2R7UC22;A0A0B5KK18	tr|S2JZC8|S2JZC8_9PSED NAD-dependent epimerase/dehydratase OS=Pseudomonas plecoglossicida NB2011 OX=1330531 GN=L321_12729 PE=4 SV=1	4	7	7	7	24.8	33.336				8657500	16758000	13207750	GO:0003824(MF:catalytic activity);GO:0050662(MF:coenzyme binding)	K01784(galE)	ko00520(Amino sugar and nucleotide sugar metabolism);ko01250(Biosynthesis of nucleotide sugars);ko00541(O-Antigen nucleotide sugar biosynthesis);ko00052(Galactose metabolism)	Cytoplasmic	PF01370(NAD dependent epimerase/dehydratase family)
S2K203	NAD-dependent epimerase/dehydratase	L321_15933		S2K203;A0A495P6R3;A0A2R7UPS3;A0A0B5K7G0	tr|S2K203|S2K203_9PSED NAD-dependent epimerase/dehydratase OS=Pseudomonas plecoglossicida NB2011 OX=1330531 GN=L321_15933 PE=4 SV=1	4	10	10	10	42.5	30.887				12749000	47825000	30787000	GO:0003824(MF:catalytic activity);GO:0050662(MF:coenzyme binding)	K15856(rmd)	ko01250(Biosynthesis of nucleotide sugars);ko00051(Fructose and mannose metabolism);ko00520(Amino sugar and nucleotide sugar metabolism);ko00541(O-Antigen nucleotide sugar biosynthesis)	OuterMembrane;Periplasmic;Cytoplasmic	PF01370(NAD dependent epimerase/dehydratase family)
S2K469	NADH:flavin oxidoreductase	L321_06289		S2K469;A0A2R7UFI6;A0A495PA12;A0A099N9S9	tr|S2K469|S2K469_9PSED NADH:flavin oxidoreductase OS=Pseudomonas plecoglossicida NB2011 OX=1330531 GN=L321_06289 PE=3 SV=1;tr|A0A2R7UFI6|A0A2R7UFI6_9PSED Dimethylglycine demethylation protein DgcA OS=Pseudomonas plecoglossicida OX=70775 GN=dgcA PE=3 SV=1;t	4	12	12	12	21.6	75.764				12720000	38060000	25890000	GO:0010181(MF:FMN binding);GO:0016491(MF:oxidoreductase activity)			Cytoplasmic	PF00724(NADH:flavin oxidoreductase / NADH oxidase family);PF07992(Pyridine nucleotide-disulphide oxidoreductase)
S2K5V9	NADH:ubiquinone oxidoreductase subunit L	L321_01819		S2K5V9;A0A2R7UJ13;A0A099N1E5	tr|S2K5V9|S2K5V9_9PSED NADH:ubiquinone oxidoreductase subunit L OS=Pseudomonas plecoglossicida NB2011 OX=1330531 GN=L321_01819 PE=3 SV=1	3	3	3	3	4.7	66.121				17031000	17330000	17680500	GO:0042773(BP:ATP synthesis coupled electron transport);GO:0016021(CC:integral component of membrane);GO:0008137(MF:NADH dehydrogenase (ubiquinone) activity)	K00341(nuoL)	ko00190(Oxidative phosphorylation)	InnerMembrane	PF00361(Proton-conducting membrane transporter);PF00662(NADH-Ubiquinone oxidoreductase (complex I), chain 5 N-terminus)
A0A099N430	NADH-quinone oxidoreductase subunit I	nuoI	FUNCTION: NDH-1 shuttles electrons from NADH, via FMN and iron-sulfur (Fe-S) centers, to quinones in the respiratory chain. The immediate electron acceptor for the enzyme in this species is believed to be ubiquinone. Couples the redox reaction to proton translocation (for every two electrons transferred, four hydrogen ions are translocated across the cytoplasmic membrane), and thus conserves the …	A0A099N430;S2KQ88;A0A2R7UH50	tr|A0A099N430|A0A099N430_9PSED NADH-quinone oxidoreductase subunit I OS=Pseudomonas plecoglossicida OX=70775 GN=nuoI PE=3 SV=1;tr|S2KQ88|S2KQ88_9PSED NADH-quinone oxidoreductase subunit I OS=Pseudomonas plecoglossicida NB2011 OX=1330531 GN=nuoI PE=3 SV=1;t	3	5	5	5	29.1	20.517				48641000	42057000	45849000	GO:0005886(CC:plasma membrane);GO:0051539(MF:4 iron, 4 sulfur cluster binding);GO:0005506(MF:iron ion binding);GO:0050136(MF:NADH dehydrogenase (quinone) activity);GO:0048038(MF:quinone binding)	K00338(nuoI)	ko00190(Oxidative phosphorylation)	Cytoplasmic	PF12838(4Fe-4S dicluster domain)
S2KYH2	NADH-quinone oxidoreductase subunit K	nuoK	FUNCTION: NDH-1 shuttles electrons from NADH, via FMN and iron-sulfur (Fe-S) centers, to quinones in the respiratory chain. The immediate electron acceptor for the enzyme in this species is believed to be ubiquinone. Couples the redox reaction to proton translocation (for every two electrons transferred, four hydrogen ions are translocated across the cytoplasmic membrane), and thus conserves the …	S2KYH2;A0A099N375	tr|S2KYH2|S2KYH2_9PSED NADH-quinone oxidoreductase subunit K OS=Pseudomonas plecoglossicida NB2011 OX=1330531 GN=nuoK PE=3 SV=1;tr|A0A099N375|A0A099N375_9PSED NADH-quinone oxidoreductase subunit K OS=Pseudomonas plecoglossicida OX=70775 GN=nuoK PE=3 SV=1	2	2	2	2	13.7	10.941				2443600	4526300	3984950	GO:0042773(BP:ATP synthesis coupled electron transport);GO:0016021(CC:integral component of membrane);GO:0005886(CC:plasma membrane);GO:0050136(MF:NADH dehydrogenase (quinone) activity);GO:0048038(MF:quinone binding)	K00340(nuoK)	ko00190(Oxidative phosphorylation)	InnerMembrane	PF00420(NADH-ubiquinone/plastoquinone oxidoreductase chain 4L)
A0A099N435	NADH-quinone oxidoreductase subunit N	nuoN	FUNCTION: NDH-1 shuttles electrons from NADH, via FMN and iron-sulfur (Fe-S) centers, to quinones in the respiratory chain. The immediate electron acceptor for the enzyme in this species is believed to be ubiquinone. Couples the redox reaction to proton translocation (for every two electrons transferred, four hydrogen ions are translocated across the cytoplasmic membrane), and thus conserves the …	A0A099N435;S2KQ93;A0A495PCK6	tr|A0A099N435|A0A099N435_9PSED NADH-quinone oxidoreductase subunit N OS=Pseudomonas plecoglossicida OX=70775 GN=nuoN PE=3 SV=1;tr|S2KQ93|S2KQ93_9PSED NADH-quinone oxidoreductase subunit N OS=Pseudomonas plecoglossicida NB2011 OX=1330531 GN=nuoN PE=3 SV=1;t	3	3	3	3	6.5	52.105				15007000	10714000	13360500	GO:0042773(BP:ATP synthesis coupled electron transport);GO:0016021(CC:integral component of membrane);GO:0005886(CC:plasma membrane);GO:0008137(MF:NADH dehydrogenase (ubiquinone) activity);GO:0048038(MF:quinone binding)	K00343(nuoN)	ko00190(Oxidative phosphorylation)	InnerMembrane	PF00361(Proton-conducting membrane transporter)
S2K1E1	NADPH-dependent 7-cyano-7-deazaguanine reductase	queF	FUNCTION: Catalyzes the NADPH-dependent reduction of 7-cyano-7-deazaguanine (preQ0) to 7-aminomethyl-7-deazaguanine (preQ1). {ECO:0000256|HAMAP-Rule:MF_00817, ECO:0000256|SAAS:SAAS00337124}.	S2K1E1;A0A495PHT9;A0A2A3M162;A0A0B5K850;A0A2R7URC3	tr|S2K1E1|S2K1E1_9PSED NADPH-dependent 7-cyano-7-deazaguanine reductase OS=Pseudomonas plecoglossicida NB2011 OX=1330531 GN=queF PE=3 SV=1;tr|A0A495PHT9|A0A495PHT9_9PSED NADPH-dependent 7-cyano-7-deazaguanine reductase OS=Pseudomonas plecoglossicida OX=707	5	8	8	8	35.1	30.517				13696000	58902000	36799000	GO:0008616(BP:queuosine biosynthetic process);GO:0005737(CC:cytoplasm);GO:0046857(MF:oxidoreductase activity, acting on other nitrogenous compounds as donors, with NAD or NADP as acceptor);GO:0033739(MF:preQ1 synthase activity)	K06879(queF)	ko00790(Folate biosynthesis)	Cytoplasmic	PF14489(QueF-like protein);PF14819(Nitrile reductase, 7-cyano-7-deazaguanine-reductase N-term)
A0A2R7UJ93	NEL domain-containing protein	DBB42_10890		A0A2R7UJ93	tr|A0A2R7UJ93|A0A2R7UJ93_9PSED NEL domain-containing protein OS=Pseudomonas plecoglossicida OX=70775 GN=DBB42_10890 PE=3 SV=1	1	3	3	3	1.8	180.8				9988000	7075900	9031950	GO:0004842(MF:ubiquitin-protein transferase activity)			Cytoplasmic	PF14496(C-terminal novel E3 ligase, LRR-interacting)
S2KHF7	Nitrilase/cyanide hydratase and apolipoprotein N-acyltransferase	L321_15791		S2KHF7;A0A495PBK6;A0A2R7UH02;A0A0B5KAA3;A0A2A3MA52	tr|S2KHF7|S2KHF7_9PSED Nitrilase/cyanide hydratase and apolipoprotein N-acyltransferase OS=Pseudomonas plecoglossicida NB2011 OX=1330531 GN=L321_15791 PE=4 SV=1;tr|A0A495PBK6|A0A495PBK6_9PSED Putative amidohydrolase OS=Pseudomonas plecoglossicida OX=70775	5	13	13	13	50.6	29.723				14822000	86134000	50978000	GO:0006807(BP:nitrogen compound metabolic process);GO:0016746(MF:transferase activity, transferring acyl groups)			Cytoplasmic	PF00795(Carbon-nitrogen hydrolase)
S2KLI8	Nitrilase/cyanide hydratase and apolipoprotein N-acyltransferase	L321_08755		S2KLI8;A0A2R7UGN6;A0A2A3MAR8;A0A099MU77;A0A495P9V9	tr|S2KLI8|S2KLI8_9PSED Nitrilase/cyanide hydratase and apolipoprotein N-acyltransferase OS=Pseudomonas plecoglossicida NB2011 OX=1330531 GN=L321_08755 PE=3 SV=1;tr|A0A2R7UGN6|A0A2R7UGN6_9PSED Carbon-nitrogen hydrolase family protein OS=Pseudomonas plecoglo	5	8	8	8	41.3	30.341				5432600	6865100	6648850	GO:0006807(BP:nitrogen compound metabolic process);GO:0016746(MF:transferase activity, transferring acyl groups)			Cytoplasmic	PF00795(Carbon-nitrogen hydrolase)
S2K2Y7	Nitroreductase or quinone reductase	L321_06997		S2K2Y7;A0A2R7URH7;A0A0B5JZE8	tr|S2K2Y7|S2K2Y7_9PSED Nitroreductase or quinone reductase OS=Pseudomonas plecoglossicida NB2011 OX=1330531 GN=L321_06997 PE=4 SV=1	3	5	5	5	37.8	21.626				2074000	25250000	14162000				Periplasmic	PF02525(Flavodoxin-like fold)
S2K2R0	Nucleoid-associated protein L321_08585	L321_08585		S2K2R0;A0A495PAB8;A0A2R7UKX7;A0A2A3MAN9;A0A0B5KA15	tr|S2K2R0|S2K2R0_9PSED Nucleoid-associated protein L321_08585 OS=Pseudomonas plecoglossicida NB2011 OX=1330531 GN=L321_08585 PE=3 SV=1;tr|A0A495PAB8|A0A495PAB8_9PSED Nucleoid-associated protein C7318_1626 OS=Pseudomonas plecoglossicida OX=70775 GN=C7318_16	5	10	10	10	41.5	37.631				18241000	8563800	13902400	GO:0005737(CC:cytoplasm);GO:0009295(CC:nucleoid)			Cytoplasmic	PF04245(37-kD nucleoid-associated bacterial protein)
S2KLH6	Nucleotide-binding protein L321_08705	L321_08705	FUNCTION: Displays ATPase and GTPase activities. {ECO:0000256|HAMAP-Rule:MF_00636}.	S2KLH6;A0A495P9X6;A0A2R7UH54;A0A2A3MAA3;A0A099MTZ5	tr|S2KLH6|S2KLH6_9PSED Nucleotide-binding protein L321_08705 OS=Pseudomonas plecoglossicida NB2011 OX=1330531 GN=L321_08705 PE=3 SV=1;tr|A0A495P9X6|A0A495P9X6_9PSED Nucleotide-binding protein C7318_1602 OS=Pseudomonas plecoglossicida OX=70775 GN=C7318_1602	5	8	8	8	37.3	32.051				55150000	53657000	54903500	GO:0005524(MF:ATP binding);GO:0005525(MF:GTP binding)			Cytoplasmic	PF03668(P-loop ATPase protein family)
S2KUK7	NUDIX hydrolase	L321_09504		S2KUK7;A0A495PGX9;A0A099MU86	tr|S2KUK7|S2KUK7_9PSED NUDIX hydrolase OS=Pseudomonas plecoglossicida NB2011 OX=1330531 GN=L321_09504 PE=4 SV=1;tr|A0A495PGX9|A0A495PGX9_9PSED 8-oxo-dGTP pyrophosphatase MutT (NUDIX family) OS=Pseudomonas plecoglossicida OX=70775 GN=C7318_5008 PE=4 SV=1;tr	3	5	5	5	26.6	22.423				12815000	33897000	23856000	GO:0016787(MF:hydrolase activity)			Cytoplasmic	PF00293(NUDIX domain)
S2JTG8	Nudix hydrolase domain-containing protein	L321_23871		S2JTG8;A0A2R7UIX2;A0A099N6D4;A0A495PK50	tr|S2JTG8|S2JTG8_9PSED Nudix hydrolase domain-containing protein OS=Pseudomonas plecoglossicida NB2011 OX=1330531 GN=L321_23871 PE=4 SV=1	4	9	9	9	46.2	34.291				11449000	15317000	13883000	GO:0006281(BP:DNA repair);GO:0008413(MF:8-oxo-7,8-dihydroguanosine triphosphate pyrophosphatase activity)			Cytoplasmic	PF00293(NUDIX domain);PF02581(Thiamine monophosphate synthase)
S2KX83	Oligopeptidase B	L321_04530		S2KX83;A0A495P8S2;A0A2R7UE70;A0A2A3M801;A0A0B5JVL1	tr|S2KX83|S2KX83_9PSED Oligopeptidase B OS=Pseudomonas plecoglossicida NB2011 OX=1330531 GN=L321_04530 PE=4 SV=1	5	17	17	17	32.6	76.072				3586200	10735000	7660600	GO:0004252(MF:serine-type endopeptidase activity);GO:0070008(MF:serine-type exopeptidase activity)			Cytoplasmic	PF02897(Prolyl oligopeptidase, N-terminal beta-propeller domain);PF00326(Prolyl oligopeptidase family)
S2KR02	Oligopeptide/dipeptide ABC transporter, ATPase subunit	L321_00442		S2KR02;A0A2R7UIG7;A0A2A3MA80;A0A099MW50;A0A495P7Q9	tr|S2KR02|S2KR02_9PSED Oligopeptide/dipeptide ABC transporter, ATPase subunit OS=Pseudomonas plecoglossicida NB2011 OX=1330531 GN=L321_00442 PE=4 SV=1;tr|A0A2R7UIG7|A0A2R7UIG7_9PSED ABC transporter ATP-binding protein OS=Pseudomonas plecoglossicida OX=7077	5	9	9	9	35.4	34.891				8130400	6794700	7962550	GO:0015833(BP:peptide transport);GO:0005524(MF:ATP binding);GO:0016887(MF:ATPase activity)	K12371(dppD)	ko02010(ABC transporters)	Cytoplasmic	PF08352(Oligopeptide/dipeptide transporter, C-terminal region);PF00005(ABC transporter)
S2KM30	OmpA/MotB domain-containing protein	L321_24861		S2KM30	tr|S2KM30|S2KM30_9PSED OmpA/MotB domain-containing protein OS=Pseudomonas plecoglossicida NB2011 OX=1330531 GN=L321_24861 PE=4 SV=1	1	4	4	4	24.9	24.715				7800200	3966500	6383350	GO:0009279(CC:cell outer membrane);GO:0016021(CC:integral component of membrane);GO:0005509(MF:calcium ion binding)			Periplasmic	PF00691(OmpA family)
S2KNI2	OmpA/MotB domain-containing protein	L321_19357		S2KNI2;A0A495PGP3;A0A0B5K493	tr|S2KNI2|S2KNI2_9PSED OmpA/MotB domain-containing protein OS=Pseudomonas plecoglossicida NB2011 OX=1330531 GN=L321_19357 PE=4 SV=1	3	13	13	13	20.6	92.866				5121400	4520400	5320900	GO:0009279(CC:cell outer membrane);GO:0016021(CC:integral component of membrane)	K11891(impL)	ko02025(Biofilm formation - Pseudomonas aeruginosa);ko03070(Bacterial secretion system)	OuterMembrane;InnerMembrane	PF06761(Intracellular multiplication and human macrophage-killing);PF14331(ImcF-related N-terminal domain);PF00691(OmpA family)
S2KTK5	OmpA/MotB domain-containing protein	L321_10900		S2KTK5;A0A495PCF7;A0A2R7UMU6;A0A0B5JWL1	tr|S2KTK5|S2KTK5_9PSED OmpA/MotB domain-containing protein OS=Pseudomonas plecoglossicida NB2011 OX=1330531 GN=L321_10900 PE=4 SV=1	4	6	6	6	27.3	28.9				19172000	8806900	14489450	GO:0009279(CC:cell outer membrane);GO:0016021(CC:integral component of membrane)			OuterMembrane	PF00691(OmpA family);PF14346(Domain of unknown function (DUF4398))
S2K3K2	Ornithine carbamoyltransferase	L321_07417		S2K3K2	tr|S2K3K2|S2K3K2_9PSED Ornithine carbamoyltransferase OS=Pseudomonas plecoglossicida NB2011 OX=1330531 GN=L321_07417 PE=3 SV=1	1	1	1	1	6.7	32.258				19844000	4375100	12609550	GO:0055085(BP:transmembrane transport);GO:0016021(CC:integral component of membrane);GO:0005886(CC:plasma membrane);GO:0016740(MF:transferase activity)	K11074(potI)	ko02010(ABC transporters)	InnerMembrane	PF00528(Binding-protein-dependent transport system inner membrane component)
A0A2R7UGZ9	OsmC family protein	C7318_1041		A0A2R7UGZ9;S2KJI8;A0A099MUG5	tr|A0A2R7UGZ9|A0A2R7UGZ9_9PSED OsmC family protein OS=Pseudomonas plecoglossicida OX=70775 GN=C7318_1041 PE=4 SV=1;tr|S2KJI8|S2KJI8_9PSED OsmC family protein OS=Pseudomonas plecoglossicida NB2011 OX=1330531 GN=L321_11410 PE=4 SV=1;tr|A0A099MUG5|A0A099MUG5_	3	6	6	6	60.7	15.142				33811000	20520000	27665500				Cytoplasmic	PF02566(OsmC-like protein)
S2K2G0	Osmolarity response regulator	ompR		S2K2G0;A0A099N9M7;A0A495P5U8	tr|S2K2G0|S2K2G0_9PSED Osmolarity response regulator OS=Pseudomonas plecoglossicida NB2011 OX=1330531 GN=ompR PE=4 SV=1;tr|A0A099N9M7|A0A099N9M7_9PSED Osmolarity response regulator OS=Pseudomonas plecoglossicida OX=70775 GN=CMV24_18745 PE=4 SV=1;tr|A0A495P	3	13	13	13	63.4	27.425				86635000	216040000	151837500	GO:0000160(BP:phosphorelay signal transduction system);GO:0006355(BP:regulation of transcription, DNA-templated);GO:0003677(MF:DNA binding)	K07659(ompR)	ko02020(Two-component system);ko02026(Biofilm formation - Escherichia coli)	Cytoplasmic	PF00486(Transcriptional regulatory protein, C terminal);PF00072(Response regulator receiver domain)
S2KFX4	Outer membrane autotransporter barrel domain-containing protein	L321_17622		S2KFX4	tr|S2KFX4|S2KFX4_9PSED Outer membrane autotransporter barrel domain-containing protein OS=Pseudomonas plecoglossicida NB2011 OX=1330531 GN=L321_17622 PE=4 SV=1	1	3	3	3	16	33.848				4148400	3755400	4451900	GO:0019867(CC:outer membrane)			Extracellular;OuterMembrane	PF03797(Autotransporter beta-domain)
S2K7M0	Outer membrane porin	L321_00422		S2K7M0;A0A2A3MAP6;A0A0B5KGI6;A0A2R7UGL9;A0A495P8X1	tr|S2K7M0|S2K7M0_9PSED Outer membrane porin OS=Pseudomonas plecoglossicida NB2011 OX=1330531 GN=L321_00422 PE=3 SV=1	5	12	12	12	37.3	50.355				2634800	979350	2307075	GO:0016021(CC:integral component of membrane)	K18093(oprD)	ko02020(Two-component system)	OuterMembrane	PF03573(outer membrane porin, OprD family)
S2K521	Outer-membrane lipoprotein LolB	lolB	FUNCTION: Plays a critical role in the incorporation of lipoproteins in the outer membrane after they are released by the LolA protein. {ECO:0000256|HAMAP-Rule:MF_00233, ECO:0000256|SAAS:SAAS00846917}.	S2K521;A0A495P7A9;A0A2R7UQP3;A0A099MT94	tr|S2K521|S2K521_9PSED Outer-membrane lipoprotein LolB OS=Pseudomonas plecoglossicida NB2011 OX=1330531 GN=lolB PE=3 SV=1;tr|A0A495P7A9|A0A495P7A9_9PSED Outer-membrane lipoprotein LolB OS=Pseudomonas plecoglossicida OX=70775 GN=lolB PE=3 SV=1;tr|A0A2R7UQP3	4	7	7	7	37.1	23.014				23157000	19853000	22005000	GO:0044874(BP:lipoprotein localization to outer membrane);GO:0015031(BP:protein transport);GO:0009279(CC:cell outer membrane)			OuterMembrane;Periplasmic	PF03550(Outer membrane lipoprotein LolB)
S2JXY2	Oxaloacetate decarboxylase	L321_24261	FUNCTION: Catalyzes the decarboxylation of oxaloacetate into pyruvate. Seems to play a role in maintaining cellular concentrations of bicarbonate and pyruvate. {ECO:0000256|HAMAP-Rule:MF_01299}.	S2JXY2;A0A495PH41;A0A099N647	tr|S2JXY2|S2JXY2_9PSED Oxaloacetate decarboxylase OS=Pseudomonas plecoglossicida NB2011 OX=1330531 GN=L321_24261 PE=3 SV=1;tr|A0A495PH41|A0A495PH41_9PSED Oxaloacetate decarboxylase OS=Pseudomonas plecoglossicida OX=70775 GN=C7318_5072 PE=3 SV=1;tr|A0A099N6	3	8	8	8	38.1	31.541				51496000	65219000	58857500	GO:0006107(BP:oxaloacetate metabolic process);GO:0042866(BP:pyruvate biosynthetic process);GO:0000287(MF:magnesium ion binding);GO:0008948(MF:oxaloacetate decarboxylase activity)	K01003(bcpA)	ko00620(Pyruvate metabolism)	Cytoplasmic	PF13714(Phosphoenolpyruvate phosphomutase)
S2KNM7	Oxidase	L321_04870		S2KNM7;A0A495PIA6;A0A2R7ULQ7	tr|S2KNM7|S2KNM7_9PSED Oxidase OS=Pseudomonas plecoglossicida NB2011 OX=1330531 GN=L321_04870 PE=4 SV=1	3	12	12	12	83.1	19.509				32861000	73326000	53593500	GO:0010309(MF:acireductone dioxygenase [iron(II)-requiring] activity)	K08967(mtnD)	ko00270(Cysteine and methionine metabolism)	Cytoplasmic	PF03079(ARD/ARD' family)
S2KDX5	Oxygen-dependent choline dehydrogenase	betA	FUNCTION: Involved in the biosynthesis of the osmoprotectant glycine betaine. Catalyzes the oxidation of choline to betaine aldehyde and betaine aldehyde to glycine betaine at the same rate. {ECO:0000256|HAMAP-Rule:MF_00750, ECO:0000256|SAAS:SAAS00321133}.	S2KDX5;A0A495P618;A0A2R7UPX8;A0A099N830	tr|S2KDX5|S2KDX5_9PSED Oxygen-dependent choline dehydrogenase OS=Pseudomonas plecoglossicida NB2011 OX=1330531 GN=betA PE=3 SV=1;tr|A0A495P618|A0A495P618_9PSED Oxygen-dependent choline dehydrogenase OS=Pseudomonas plecoglossicida OX=70775 GN=betA PE=3 SV=1	4	5	5	5	14.2	62.418				3594500	3773700	4184100	GO:0019285(BP:glycine betaine biosynthetic process from choline);GO:0008802(MF:betaine-aldehyde dehydrogenase activity);GO:0008812(MF:choline dehydrogenase activity);GO:0050660(MF:flavin adenine dinucleotide binding)	K00108(betA)	ko00260(Glycine, serine and threonine metabolism)	Periplasmic;Cytoplasmic	PF00732(GMC oxidoreductase);PF05199(GMC oxidoreductase)
S2K4E8	PALP domain-containing protein	L321_04385		S2K4E8	tr|S2K4E8|S2K4E8_9PSED PALP domain-containing protein OS=Pseudomonas plecoglossicida NB2011 OX=1330531 GN=L321_04385 PE=4 SV=1	1	6	6	6	31	34.337				7280300	3756200	6018250		K01754(E4.3.1.19)	ko00260(Glycine, serine and threonine metabolism);ko00290(Valine, leucine and isoleucine biosynthesis)	Cytoplasmic	PF00291(Pyridoxal-phosphate dependent enzyme)
S2K2Q0	PAS/PAC sensor-containing methyl-accepting chemotaxis sensory transducer	L321_15361		S2K2Q0	tr|S2K2Q0|S2K2Q0_9PSED PAS/PAC sensor-containing methyl-accepting chemotaxis sensory transducer OS=Pseudomonas plecoglossicida NB2011 OX=1330531 GN=L321_15361 PE=4 SV=1	1	10	9	9	25.6	48.673				17448000	10650000	14549000	GO:0007165(BP:signal transduction);GO:0016020(CC:membrane)	K03406(mcp)	ko02020(Two-component system);ko02030(Bacterial chemotaxis)	Cytoplasmic	PF08447(PAS fold);PF08448(PAS fold);PF00015(Methyl-accepting chemotaxis protein (MCP) signalling domain)
S2JWK7	Patatin	L321_18057		S2JWK7;A0A495PIQ0;A0A2R7UMD0;A0A2A3M4R1;A0A0B5K7Q4	tr|S2JWK7|S2JWK7_9PSED Patatin OS=Pseudomonas plecoglossicida NB2011 OX=1330531 GN=L321_18057 PE=4 SV=1;tr|A0A495PIQ0|A0A495PIQ0_9PSED NTE family protein OS=Pseudomonas plecoglossicida OX=70775 GN=C7318_4234 PE=4 SV=1;tr|A0A2R7UMD0|A0A2R7UMD0_9PSED Alpha/b	5	13	13	13	36.7	38.121				191620000	129400000	161010000	GO:0016042(BP:lipid catabolic process);GO:0016787(MF:hydrolase activity)			Cytoplasmic	PF01734(Patatin-like phospholipase)
S2KK11	PBPb domain-containing protein	L321_10890		S2KK11;A0A495PDC9;A0A0B5KA08;A0A2R7UMC8	tr|S2KK11|S2KK11_9PSED PBPb domain-containing protein OS=Pseudomonas plecoglossicida NB2011 OX=1330531 GN=L321_10890 PE=4 SV=1	4	7	7	7	35.5	29.883				4490100	16278000	10884050				Periplasmic	PF00497(Bacterial extracellular solute-binding proteins, family 3)
S2JU52	Penicillin amidase	L321_24831		S2JU52	tr|S2JU52|S2JU52_9PSED Penicillin amidase OS=Pseudomonas plecoglossicida NB2011 OX=1330531 GN=L321_24831 PE=3 SV=1	1	11	11	6	17.8	88.299				35669000	27455000	32062000	GO:0017000(BP:antibiotic biosynthetic process);GO:0016811(MF:hydrolase activity, acting on carbon-nitrogen (but not peptide) bonds, in linear amides);GO:0046872(MF:metal ion binding)			OuterMembrane;Periplasmic	PF01804(Penicillin amidase)
S2K5H1	Penicillin-binding protein 1B	L321_04136	FUNCTION: Cell wall formation. Synthesis of cross-linked peptidoglycan from the lipid intermediates. The enzyme has a penicillin-insensitive transglycosylase N-terminal domain (formation of linear glycan strands) and a penicillin-sensitive transpeptidase C-terminal domain (cross-linking of the peptide subunits). {ECO:0000256|PIRNR:PIRNR002799}.	S2K5H1;A0A495PNP9;A0A0B5KST9;A0A2A3MAG6	tr|S2K5H1|S2K5H1_9PSED Penicillin-binding protein 1B OS=Pseudomonas plecoglossicida NB2011 OX=1330531 GN=L321_04136 PE=3 SV=1;tr|A0A495PNP9|A0A495PNP9_9PSED Penicillin-binding protein 1B OS=Pseudomonas plecoglossicida OX=70775 GN=C7318_5306 PE=3 SV=1;tr|A0	4	9	9	9	15.4	85.025				4467100	6775800	6121450	GO:0071555(BP:cell wall organization);GO:0009252(BP:peptidoglycan biosynthetic process);GO:0008360(BP:regulation of cell shape);GO:0046677(BP:response to antibiotic);GO:0016021(CC:integral component of membrane);GO:0009274(CC:peptidoglycan-based cell wall);GO:0008658(MF:penicillin binding);GO:0008233(MF:peptidase activity);GO:0008955(MF:peptidoglycan glycosyltransferase activity)	K05365(mrcB)	ko00550(Peptidoglycan biosynthesis)	OuterMembrane	PF14814(Bifunctional transglycosylase second domain);PF00912(Transglycosylase);PF00905(Penicillin binding protein transpeptidase domain)
S2JZG7	Peptidase C13, legumain asparaginyl peptidase	L321_12954		S2JZG7	tr|S2JZG7|S2JZG7_9PSED Peptidase C13, legumain asparaginyl peptidase OS=Pseudomonas plecoglossicida NB2011 OX=1330531 GN=L321_12954 PE=4 SV=1	1	6	6	4	16.5	62.844				5009900	3510500	4760200	GO:0004197(MF:cysteine-type endopeptidase activity)			OuterMembrane;Periplasmic	PF02493(MORN repeat);PF01650(Peptidase C13 family)
S2JZR9	Peptidase M16 domain-containing protein	L321_12284		S2JZR9;A0A2R7UP84	tr|S2JZR9|S2JZR9_9PSED Peptidase M16 domain-containing protein OS=Pseudomonas plecoglossicida NB2011 OX=1330531 GN=L321_12284 PE=3 SV=1	2	15	15	10	41.7	52.375				47118000	38281000	43199500	GO:0003824(MF:catalytic activity);GO:0046872(MF:metal ion binding)			Periplasmic	PF05193(Peptidase M16 inactive domain)
S2KVZ5	Peptidase M23B	L321_06611		S2KVZ5	tr|S2KVZ5|S2KVZ5_9PSED Peptidase M23B OS=Pseudomonas plecoglossicida NB2011 OX=1330531 GN=L321_06611 PE=4 SV=1	1	12	12	6	47	30.285				23495000	11623000	18059000				Extracellular	PF01476(LysM domain);PF01551(Peptidase family M23)
S2K6L2	Peptidase M42 family hydrolase	L321_00827		S2K6L2;A0A2R7UT92;A0A2A3M7J4;A0A099MX24;A0A495PG81	tr|S2K6L2|S2K6L2_9PSED Peptidase M42 family hydrolase OS=Pseudomonas plecoglossicida NB2011 OX=1330531 GN=L321_00827 PE=3 SV=1;tr|A0A2R7UT92|A0A2R7UT92_9PSED Osmoprotectant NAGGN system M42 family peptidase OS=Pseudomonas plecoglossicida OX=70775 GN=DBB42_	5	12	12	12	43.9	42.522				9972300	5099300	8035800	GO:0004177(MF:aminopeptidase activity);GO:0046872(MF:metal ion binding)			Cytoplasmic	PF05343(M42 glutamyl aminopeptidase)
S2K3U5	Peptide chain release factor 1	prfA	FUNCTION: Peptide chain release factor 1 directs the termination of translation in response to the peptide chain termination codons UAG and UAA. {ECO:0000256|HAMAP-Rule:MF_00093}.	S2K3U5;A0A495P9A1;A0A099MW53	tr|S2K3U5|S2K3U5_9PSED Peptide chain release factor 1 OS=Pseudomonas plecoglossicida NB2011 OX=1330531 GN=prfA PE=3 SV=1;tr|A0A495P9A1|A0A495P9A1_9PSED Peptide chain release factor 1 OS=Pseudomonas plecoglossicida OX=70775 GN=prfA PE=3 SV=1;tr|A0A099MW53|A	3	8	8	8	29.7	40.139				17150000	21939000	20044500	GO:0005737(CC:cytoplasm);GO:0016149(MF:translation release factor activity, codon specific)			Cytoplasmic	PF03462(PCRF domain);PF00472(RF-1 domain)
S2K6G0	Peptide chain release factor 2	prfB	FUNCTION: Peptide chain release factor 2 directs the termination of translation in response to the peptide chain termination codons UGA and UAA. {ECO:0000256|HAMAP-Rule:MF_00094, ECO:0000256|SAAS:SAAS00090456}.	S2K6G0	tr|S2K6G0|S2K6G0_9PSED Peptide chain release factor 2 OS=Pseudomonas plecoglossicida NB2011 OX=1330531 GN=prfB PE=3 SV=1	1	10	1	1	36.2	32.635				5238300	4319700	5279000	GO:0005737(CC:cytoplasm);GO:0016149(MF:translation release factor activity, codon specific)			Cytoplasmic	PF03462(PCRF domain);PF00472(RF-1 domain)
S2KZC3	Peptide chain release factor 3	prfC	FUNCTION: Increases the formation of ribosomal termination complexes and stimulates activities of RF-1 and RF-2. It binds guanine nucleotides and has strong preference for UGA stop codons. It may interact directly with the ribosome. The stimulation of RF-1 and RF-2 is significantly reduced by GTP and GDP, but not by GMP. {ECO:0000256|HAMAP-Rule:MF_00072, ECO:0000256|SAAS:SAAS01159260}.	S2KZC3	tr|S2KZC3|S2KZC3_9PSED Peptide chain release factor 3 OS=Pseudomonas plecoglossicida NB2011 OX=1330531 GN=prfC PE=3 SV=1	1	14	14	3	31.8	59.926				27652000	31324000	29988000	GO:0006449(BP:regulation of translational termination);GO:0005737(CC:cytoplasm);GO:0005525(MF:GTP binding);GO:0003924(MF:GTPase activity);GO:0016149(MF:translation release factor activity, codon specific)			Cytoplasmic	PF16658(Class II release factor RF3, C-terminal domain);PF00009(Elongation factor Tu GTP binding domain);PF03144(Elongation factor Tu domain 2)
S2KTF0	Peptide methionine sulfoxide reductase MsrA	msrA	FUNCTION: Has an important function as a repair enzyme for proteins that have been inactivated by oxidation. Catalyzes the reversible oxidation-reduction of methionine sulfoxide in proteins to methionine. {ECO:0000256|HAMAP-Rule:MF_01401}.	S2KTF0;A0A495P8E3;A0A2R7UEX1;A0A0B5K6R5	tr|S2KTF0|S2KTF0_9PSED Peptide methionine sulfoxide reductase MsrA OS=Pseudomonas plecoglossicida NB2011 OX=1330531 GN=msrA PE=3 SV=1;tr|A0A495P8E3|A0A495P8E3_9PSED Peptide methionine sulfoxide reductase MsrA OS=Pseudomonas plecoglossicida OX=70775 GN=msrA	4	6	6	6	44	24.085				29448000	242030000	136239000	GO:0006464(BP:cellular protein modification process);GO:0008113(MF:peptide-methionine (S)-S-oxide reductase activity)			Cytoplasmic	PF01625(Peptide methionine sulfoxide reductase)
S2K640	Peptide synthase (Fragment)	L321_01406		S2K640	tr|S2K640|S2K640_9PSED Peptide synthase (Fragment) OS=Pseudomonas plecoglossicida NB2011 OX=1330531 GN=L321_01406 PE=4 SV=1	1	6	5	5	31.8	22.396				22686000	16684000	20185000	GO:0003824(MF:catalytic activity)			Cytoplasmic	PF13193(AMP-binding enzyme C-terminal domain);PF00501(AMP-binding enzyme);PF00550(Phosphopantetheine attachment site)
S2JXL9	Peptidoglycan D,D-transpeptidase FtsI	ftsI	FUNCTION: Catalyzes cross-linking of the peptidoglycan cell wall at the division septum. {ECO:0000256|HAMAP-Rule:MF_02080}.	S2JXL9;A0A495PKZ4;A0A2R7UKS9;A0A099N5H4	tr|S2JXL9|S2JXL9_9PSED Peptidoglycan D,D-transpeptidase FtsI OS=Pseudomonas plecoglossicida NB2011 OX=1330531 GN=ftsI PE=3 SV=1;tr|A0A495PKZ4|A0A495PKZ4_9PSED Peptidoglycan D,D-transpeptidase FtsI OS=Pseudomonas plecoglossicida OX=70775 GN=ftsI PE=3 SV=1;t	4	9	9	9	16.4	63.041				11896000	10057000	11476500	GO:0071555(BP:cell wall organization);GO:0000917(BP:division septum assembly);GO:0043093(BP:FtsZ-dependent cytokinesis);GO:0009252(BP:peptidoglycan biosynthetic process);GO:0008360(BP:regulation of cell shape);GO:0005887(CC:integral component of plasma membrane);GO:0008658(MF:penicillin binding);GO:0008955(MF:peptidoglycan glycosyltransferase activity);GO:0009002(MF:serine-type D-Ala-D-Ala carbox…	K03587(ftsI)	ko00550(Peptidoglycan biosynthesis)	Periplasmic;InnerMembrane	PF00905(Penicillin binding protein transpeptidase domain);PF03717(Penicillin-binding Protein dimerisation domain)
S2KXP0	Peptidyl-tRNA hydrolase	pth	FUNCTION: The natural substrate for this enzyme may be peptidyl-tRNAs which drop off the ribosome during protein synthesis. {ECO:0000256|HAMAP-Rule:MF_00083}.	S2KXP0;A0A495PCN3;A0A099MVC7	tr|S2KXP0|S2KXP0_9PSED Peptidyl-tRNA hydrolase OS=Pseudomonas plecoglossicida NB2011 OX=1330531 GN=pth PE=3 SV=1;tr|A0A495PCN3|A0A495PCN3_9PSED Peptidyl-tRNA hydrolase OS=Pseudomonas plecoglossicida OX=70775 GN=pth PE=3 SV=1;tr|A0A099MVC7|A0A099MVC7_9PSED	3	4	4	4	22.2	20.991				3560500	9863700	7212100	GO:0006412(BP:translation);GO:0005737(CC:cytoplasm);GO:0004045(MF:aminoacyl-tRNA hydrolase activity)			Cytoplasmic	PF01195(Peptidyl-tRNA hydrolase)
S2KRL0	Periplasmic protein thiol--disulfide oxidoreductase DsbE	L321_14686		S2KRL0;A0A2R7URB0;A0A495P9J6;A0A099N485	tr|S2KRL0|S2KRL0_9PSED Periplasmic protein thiol--disulfide oxidoreductase DsbE OS=Pseudomonas plecoglossicida NB2011 OX=1330531 GN=L321_14686 PE=3 SV=1;tr|A0A2R7URB0|A0A2R7URB0_9PSED DsbE family thiol:disulfide interchange protein OS=Pseudomonas plecoglos	4	4	4	4	28.7	19.873				16238000	8681200	12959600	GO:0045454(BP:cell redox homeostasis);GO:0017004(BP:cytochrome complex assembly);GO:0005623(CC:cell);GO:0030288(CC:outer membrane-bounded periplasmic space);GO:0015036(MF:disulfide oxidoreductase activity)			Periplasmic;InnerMembrane	PF08534(Redoxin)
S2KCQ9	Phosphate transporter	L321_24166		S2KCQ9;A0A495PJN4;A0A2R7UAA7;A0A099N3K7	tr|S2KCQ9|S2KCQ9_9PSED Phosphate transporter OS=Pseudomonas plecoglossicida NB2011 OX=1330531 GN=L321_24166 PE=3 SV=1;tr|A0A495PJN4|A0A495PJN4_9PSED Phosphate transporter OS=Pseudomonas plecoglossicida OX=70775 GN=C7318_5088 PE=3 SV=1;tr|A0A2R7UAA7|A0A2R7U	4	5	5	5	11.6	52.5				18349000	15022000	17185500	GO:0006817(BP:phosphate ion transport);GO:0016021(CC:integral component of membrane);GO:0005315(MF:inorganic phosphate transmembrane transporter activity)			InnerMembrane	PF01384(Phosphate transporter family)
S2JXE1	Phosphate-specific transport system accessory protein PhoU	L321_17877	FUNCTION: Plays a role in the regulation of phosphate uptake. {ECO:0000256|PIRNR:PIRNR003107}.	S2JXE1;A0A495P4Z7;A0A099N619	tr|S2JXE1|S2JXE1_9PSED Phosphate-specific transport system accessory protein PhoU OS=Pseudomonas plecoglossicida NB2011 OX=1330531 GN=L321_17877 PE=3 SV=1;tr|A0A495P4Z7|A0A495P4Z7_9PSED Phosphate-specific transport system accessory protein PhoU OS=Pseudomo	3	8	8	8	36.7	28.856				12712000	7653300	10682650	GO:0030643(BP:cellular phosphate ion homeostasis);GO:0045936(BP:negative regulation of phosphate metabolic process);GO:0006817(BP:phosphate ion transport);GO:0005623(CC:cell);GO:0005737(CC:cytoplasm)			Cytoplasmic	PF01895(PhoU domain)
S2K3W6	Phosphatidate cytidylyltransferase	L321_06731		S2K3W6;A0A495PIX2;A0A2R7UIZ4;A0A099MUF9	tr|S2K3W6|S2K3W6_9PSED Phosphatidate cytidylyltransferase OS=Pseudomonas plecoglossicida NB2011 OX=1330531 GN=L321_06731 PE=3 SV=1;tr|A0A495PIX2|A0A495PIX2_9PSED Phosphatidate cytidylyltransferase OS=Pseudomonas plecoglossicida OX=70775 GN=C7318_4911 PE=3	4	2	2	2	9.6	29.169				4768600	3077900	4423250	GO:0016024(BP:CDP-diacylglycerol biosynthetic process);GO:0016021(CC:integral component of membrane);GO:0004605(MF:phosphatidate cytidylyltransferase activity)	K00981(E2.7.7.41)	ko00564(Glycerophospholipid metabolism);ko04070(Phosphatidylinositol signaling system)	InnerMembrane	PF01148(Cytidylyltransferase family)
S2K946	Phospho-2-dehydro-3-deoxyheptonate aldolase	L321_04715		S2K946;A0A2R7UP36;A0A495PFW5;A0A2A3M6Y5;A0A099MVS0	tr|S2K946|S2K946_9PSED Phospho-2-dehydro-3-deoxyheptonate aldolase OS=Pseudomonas plecoglossicida NB2011 OX=1330531 GN=L321_04715 PE=3 SV=1;tr|A0A2R7UP36|A0A2R7UP36_9PSED Phospho-2-dehydro-3-deoxyheptonate aldolase OS=Pseudomonas plecoglossicida OX=70775 G	5	11	11	11	30.1	49.851				28697000	39294000	34495500	GO:0009073(BP:aromatic amino acid family biosynthetic process);GO:0003849(MF:3-deoxy-7-phosphoheptulonate synthase activity)	K01626(E2.5.1.54)	ko02024(Quorum sensing);ko00400(Phenylalanine, tyrosine and tryptophan biosynthesis)	Cytoplasmic	PF01474(Class-II DAHP synthetase family)
S2JYK0	Phosphocarrier protein HPr	L321_15421		S2JYK0;A0A495P9F8;A0A2R7UIE2;A0A0B5KJ07	tr|S2JYK0|S2JYK0_9PSED Phosphocarrier protein HPr OS=Pseudomonas plecoglossicida NB2011 OX=1330531 GN=L321_15421 PE=3 SV=1	4	14	14	10	21.4	101.21				7832100	6584200	7708150	GO:0009401(BP:phosphoenolpyruvate-dependent sugar phosphotransferase system);GO:0016301(MF:kinase activity)	K02768(fruB)	ko02060(Phosphotransferase system (PTS));ko00051(Fructose and mannose metabolism)	Cytoplasmic	PF00359(Phosphoenolpyruvate-dependent sugar phosphotransferase system, EIIA 2);PF05524(PEP-utilising enzyme, N-terminal);PF00381(PTS HPr component phosphorylation site);PF02896(PEP-utilising enzyme, TIM barrel domain);PF00391(PEP-utilising enzyme, mobile domain)
A0A099N8P5	Phosphoenolpyruvate carboxykinase (ATP)	pckA	FUNCTION: Involved in the gluconeogenesis. Catalyzes the conversion of oxaloacetate (OAA) to phosphoenolpyruvate (PEP) through direct phosphoryl transfer between the nucleoside triphosphate and OAA. {ECO:0000256|HAMAP-Rule:MF_00453}.	A0A099N8P5	tr|A0A099N8P5|A0A099N8P5_9PSED Phosphoenolpyruvate carboxykinase (ATP) OS=Pseudomonas plecoglossicida OX=70775 GN=pckA PE=3 SV=1	1	18	1	1	38.2	55.508				11314000	16304000	14309000	GO:0006094(BP:gluconeogenesis);GO:0005737(CC:cytoplasm);GO:0005524(MF:ATP binding);GO:0016301(MF:kinase activity);GO:0046872(MF:metal ion binding);GO:0004612(MF:phosphoenolpyruvate carboxykinase (ATP) activity)	K01610(E4.1.1.49)	ko00710(Carbon fixation in photosynthetic organisms);ko00020(Citrate cycle (TCA cycle));ko00620(Pyruvate metabolism);ko00010(Glycolysis / Gluconeogenesis)	Cytoplasmic	PF01293(Phosphoenolpyruvate carboxykinase)
S2KLC6	Phosphoheptose isomerase	gmhA	FUNCTION: Catalyzes the isomerization of sedoheptulose 7-phosphate in D-glycero-D-manno-heptose 7-phosphate. {ECO:0000256|HAMAP-Rule:MF_00067, ECO:0000256|SAAS:SAAS00846114}.	S2KLC6;A0A099N664;A0A495PN99	tr|S2KLC6|S2KLC6_9PSED Phosphoheptose isomerase OS=Pseudomonas plecoglossicida NB2011 OX=1330531 GN=gmhA PE=3 SV=1;tr|A0A099N664|A0A099N664_9PSED Phosphoheptose isomerase OS=Pseudomonas plecoglossicida OX=70775 GN=gmhA PE=3 SV=1;tr|A0A495PN99|A0A495PN99_9P	3	6	6	6	62.6	21.003				8489600	12282000	10885800	GO:0005975(BP:carbohydrate metabolic process);GO:2001061(BP:D-glycero-D-manno-heptose 7-phosphate biosynthetic process);GO:0005737(CC:cytoplasm);GO:0097367(MF:carbohydrate derivative binding);GO:0008968(MF:D-sedoheptulose 7-phosphate isomerase activity);GO:0008270(MF:zinc ion binding)	K03271(gmhA)	ko00540(Lipopolysaccharide biosynthesis);ko01250(Biosynthesis of nucleotide sugars)	Cytoplasmic	PF13580(SIS domain)
S2JYL5	Phosphomethylpyrimidine synthase	thiC	FUNCTION: Catalyzes the synthesis of the hydroxymethylpyrimidine phosphate (HMP-P) moiety of thiamine from aminoimidazole ribotide (AIR) in a radical S-adenosyl-L-methionine (SAM)-dependent reaction. {ECO:0000256|HAMAP-Rule:MF_00089, ECO:0000256|SAAS:SAAS00956671}.	S2JYL5;A0A495P7Y0;A0A2R7UKE0;A0A099N6K2	tr|S2JYL5|S2JYL5_9PSED Phosphomethylpyrimidine synthase OS=Pseudomonas plecoglossicida NB2011 OX=1330531 GN=thiC PE=3 SV=1;tr|A0A495P7Y0|A0A495P7Y0_9PSED Phosphomethylpyrimidine synthase OS=Pseudomonas plecoglossicida OX=70775 GN=thiC PE=3 SV=1;tr|A0A2R7UK	4	12	12	12	23.4	69.799				9414500	6215600	8315050	GO:0009228(BP:thiamine biosynthetic process);GO:0009229(BP:thiamine diphosphate biosynthetic process);GO:0051539(MF:4 iron, 4 sulfur cluster binding);GO:0016830(MF:carbon-carbon lyase activity);GO:0008270(MF:zinc ion binding)	K03147(thiC)	ko00730(Thiamine metabolism);ko01240(Biosynthesis of cofactors)	Cytoplasmic	PF01964(Radical SAM ThiC family);PF13667(ThiC-associated domain)
A0A495PH88	Phosphoserine phosphatase	C7318_3828		A0A495PH88	tr|A0A495PH88|A0A495PH88_9PSED Phosphoserine phosphatase OS=Pseudomonas plecoglossicida OX=70775 GN=C7318_3828 PE=4 SV=1	1	2	1	1	6.9	37.514				85747000	182360000	134553500				Cytoplasmic	PF12710(haloacid dehalogenase-like hydrolase)
S2K2U9	Phosphotransferase system, phosphocarrier protein HPr	L321_08710		S2K2U9;A0A495PA60;A0A2R7UIJ8;A0A2A3MAF5;A0A099MWR6	tr|S2K2U9|S2K2U9_9PSED Phosphotransferase system, phosphocarrier protein HPr OS=Pseudomonas plecoglossicida NB2011 OX=1330531 GN=L321_08710 PE=4 SV=1;tr|A0A495PA60|A0A495PA60_9PSED Phosphocarrier protein OS=Pseudomonas plecoglossicida OX=70775 GN=C7318_160	5	3	3	3	28.9	9.6491				7829000	58090000	33459500	GO:0009401(BP:phosphoenolpyruvate-dependent sugar phosphotransferase system);GO:0005737(CC:cytoplasm);GO:0016740(MF:transferase activity)			Cytoplasmic	PF00381(PTS HPr component phosphorylation site)
S2KKW2	Pilin	L321_09829		S2KKW2	tr|S2KKW2|S2KKW2_9PSED Pilin OS=Pseudomonas plecoglossicida NB2011 OX=1330531 GN=L321_09829 PE=3 SV=1	1	1	1	1	8.8	13.805				6105200	2515600	4810400	GO:0007155(BP:cell adhesion);GO:0015628(BP:protein secretion by the type II secretion system);GO:0016021(CC:integral component of membrane);GO:0009289(CC:pilus);GO:0015627(CC:type II protein secretion system complex)	K02650(pilA)	ko02020(Two-component system)	Periplasmic;Cytoplasmic	PF00114(Pilin (bacterial filament));PF07963(Prokaryotic N-terminal methylation motif)
S2K1C4	PIN_12 domain-containing protein	L321_19087		S2K1C4	tr|S2K1C4|S2K1C4_9PSED PIN_12 domain-containing protein OS=Pseudomonas plecoglossicida NB2011 OX=1330531 GN=L321_19087 PE=4 SV=1	1	10	10	10	37.9	38.366				3412600	2724400	3568500				Cytoplasmic
S2KD13	Polar amino acid ABC transporter inner membrane subunit	L321_24641		S2KD13;A0A2R7UBG2;A0A099N5X3;A0A495PBJ3	tr|S2KD13|S2KD13_9PSED Polar amino acid ABC transporter inner membrane subunit OS=Pseudomonas plecoglossicida NB2011 OX=1330531 GN=L321_24641 PE=3 SV=1;tr|A0A2R7UBG2|A0A2R7UBG2_9PSED Amino acid ABC transporter permease OS=Pseudomonas plecoglossicida OX=707	4	2	2	2	10.9	27.438				3612200	3461200	4036700	GO:0006865(BP:amino acid transport);GO:0043190(CC:ATP-binding cassette (ABC) transporter complex);GO:0022857(MF:transmembrane transporter activity)	K10003(gltJ)	ko02010(ABC transporters);ko02020(Two-component system)	InnerMembrane	PF00528(Binding-protein-dependent transport system inner membrane component)
S2JUS8	Polar amino acid ABC transporter inner membrane subunit	L321_23027		S2JUS8;A0A495P638;A0A2R7UMW6;A0A0B5KED4	tr|S2JUS8|S2JUS8_9PSED Polar amino acid ABC transporter inner membrane subunit OS=Pseudomonas plecoglossicida NB2011 OX=1330531 GN=L321_23027 PE=3 SV=1;tr|A0A495P638|A0A495P638_9PSED Amino acid ABC transporter membrane protein (PAAT family) OS=Pseudomonas	4	6	6	6	26.2	35.106				5590000	2875600	4732800	GO:0071705(BP:nitrogen compound transport);GO:0043190(CC:ATP-binding cassette (ABC) transporter complex);GO:0022857(MF:transmembrane transporter activity)			InnerMembrane	PF00528(Binding-protein-dependent transport system inner membrane component)
S2JYV0	Poly(3-hydroxyalkanoic acid) synthase 2	L321_22942		S2JYV0	tr|S2JYV0|S2JYV0_9PSED Poly(3-hydroxyalkanoic acid) synthase 2 OS=Pseudomonas plecoglossicida NB2011 OX=1330531 GN=L321_22942 PE=4 SV=1	1	11	11	7	27.1	62.971				3630300	2582700	3606500	GO:0042619(BP:poly-hydroxybutyrate biosynthetic process);GO:0016746(MF:transferase activity, transferring acyl groups)	K03821(phaC)	ko00650(Butanoate metabolism)	Periplasmic	PF07167(Poly-beta-hydroxybutyrate polymerase (PhaC) N-terminus)
S2K5F3	Poly(A) polymerase I	pcnB	FUNCTION: Adds poly(A) tail to the 3' end of many RNAs, which usually targets these RNAs for decay. Plays a significant role in the global control of gene expression, through influencing the rate of transcript degradation, and in the general RNA quality control. {ECO:0000256|HAMAP-Rule:MF_00957}.	S2K5F3;A0A495PHT4;A0A2A3MC01;A0A099N4E6;A0A2R7UJ42	tr|S2K5F3|S2K5F3_9PSED Poly(A) polymerase I OS=Pseudomonas plecoglossicida NB2011 OX=1330531 GN=pcnB PE=3 SV=1;tr|A0A495PHT4|A0A495PHT4_9PSED Poly(A) polymerase I OS=Pseudomonas plecoglossicida OX=70775 GN=pcnB PE=3 SV=1;tr|A0A2A3MC01|A0A2A3MC01_9PSED Poly	5	10	10	10	23.2	52.967				39237000	29083000	34660000	GO:0006378(BP:mRNA polyadenylation);GO:0005524(MF:ATP binding);GO:0004652(MF:polynucleotide adenylyltransferase activity);GO:0003723(MF:RNA binding)	K00970(pcnB)	ko03018(RNA degradation)	Cytoplasmic	PF12626(Polymerase A arginine-rich C-terminus);PF01743(Poly A polymerase head domain);PF12627(Probable RNA and SrmB- binding site of polymerase A)
S2KMM4	Poly(R)-hydroxyalkanoic acid synthase, class II	L321_22932		S2KMM4;A0A2R7UJR5;A0A0B5KKT4	tr|S2KMM4|S2KMM4_9PSED Poly(R)-hydroxyalkanoic acid synthase, class II OS=Pseudomonas plecoglossicida NB2011 OX=1330531 GN=L321_22932 PE=4 SV=1	3	18	18	13	40.6	62.105				97763000	62322000	80542500	GO:0042619(BP:poly-hydroxybutyrate biosynthetic process);GO:0016746(MF:transferase activity, transferring acyl groups)	K03821(phaC)	ko00650(Butanoate metabolism)	OuterMembrane;Periplasmic	PF07167(Poly-beta-hydroxybutyrate polymerase (PhaC) N-terminus)
A0A099N6L8	Polyribonucleotide nucleotidyltransferase	pnp	FUNCTION: Involved in mRNA degradation. Catalyzes the phosphorolysis of single-stranded polyribonucleotides processively in the 3'- to 5'-direction. {ECO:0000256|HAMAP-Rule:MF_01595}.	A0A099N6L8;A0A2R7UM60	tr|A0A099N6L8|A0A099N6L8_9PSED Polyribonucleotide nucleotidyltransferase OS=Pseudomonas plecoglossicida OX=70775 GN=pnp PE=3 SV=1;tr|A0A2R7UM60|A0A2R7UM60_9PSED Polyribonucleotide nucleotidyltransferase OS=Pseudomonas plecoglossicida OX=70775 GN=pnp PE=3 S	2	21	1	1	36.9	75.103				73775000	64886000	69830500	GO:0006402(BP:mRNA catabolic process);GO:0006396(BP:RNA processing);GO:0005737(CC:cytoplasm);GO:0000287(MF:magnesium ion binding);GO:0004654(MF:polyribonucleotide nucleotidyltransferase activity);GO:0003723(MF:RNA binding)	K00962(pnp)	ko03018(RNA degradation)	Cytoplasmic	PF00013(KH domain);PF01138(3' exoribonuclease family, domain 1);PF03726(Polyribonucleotide nucleotidyltransferase, RNA binding domain);PF00575(S1 RNA binding domain);PF03725(3' exoribonuclease family, domain 2)
S2K493	Polysaccharide biosynthesis protein CapD	L321_05045		S2K493	tr|S2K493|S2K493_9PSED Polysaccharide biosynthesis protein CapD OS=Pseudomonas plecoglossicida NB2011 OX=1330531 GN=L321_05045 PE=3 SV=1	1	4	4	4	24	16.582				35366000	16772000	26569000				Cytoplasmic	PF02719(Polysaccharide biosynthesis protein)
S2K7G8	PpiC-type peptidyl-prolyl cis-trans isomerase	L321_08445		S2K7G8;A0A495PIT3;A0A099N0X6	tr|S2K7G8|S2K7G8_9PSED PpiC-type peptidyl-prolyl cis-trans isomerase OS=Pseudomonas plecoglossicida NB2011 OX=1330531 GN=L321_08445 PE=4 SV=1	3	3	3	3	49.5	10.134				120560000	6379700	63969850	GO:0003755(MF:peptidyl-prolyl cis-trans isomerase activity)			Cytoplasmic	PF00639(PPIC-type PPIASE domain)
S2KJQ7	PqqA binding protein	pqqD	FUNCTION: Functions as a PqqA binding protein and presents PqqA to PqqE, in the pyrroloquinoline quinone (PQQ) biosynthetic pathway. {ECO:0000256|HAMAP-Rule:MF_00655}.	S2KJQ7;A0A495P670;A0A2R7UPF2;A0A4D6NY46;A0A2A3M6I7;A0A0B5KIB4	tr|S2KJQ7|S2KJQ7_9PSED PqqA binding protein OS=Pseudomonas plecoglossicida NB2011 OX=1330531 GN=pqqD PE=3 SV=1;tr|A0A495P670|A0A495P670_9PSED PqqA binding protein OS=Pseudomonas plecoglossicida OX=70775 GN=pqqD PE=3 SV=1;tr|A0A2R7UPF2|A0A2R7UPF2_9PSED PqqA	6	6	6	6	89	10.27				5045800	16561000	11303400	GO:0018189(BP:pyrroloquinoline quinone biosynthetic process);GO:0048038(MF:quinone binding)			Cytoplasmic	PF05402(Coenzyme PQQ synthesis protein D (PqqD))
S2K344	Precorrin-4 C(11)-methyltransferase	L321_08220		S2K344;A0A495PBW5;A0A2R7UFQ1;A0A0B5JYZ6	tr|S2K344|S2K344_9PSED Precorrin-4 C(11)-methyltransferase OS=Pseudomonas plecoglossicida NB2011 OX=1330531 GN=L321_08220 PE=3 SV=1	4	5	5	5	28.8	26.799				18001000	5237700	12119350	GO:0009236(BP:cobalamin biosynthetic process);GO:0032259(BP:methylation);GO:0055114(BP:oxidation-reduction process);GO:0046026(MF:precorrin-4 C11-methyltransferase activity)	K05936(cobM)	ko00860(Porphyrin metabolism);ko01240(Biosynthesis of cofactors)	Cytoplasmic	PF00590(Tetrapyrrole (Corrin/Porphyrin) Methylases)
S2K2Y5	Probable 5-dehydro-4-deoxyglucarate dehydratase	L321_08045		S2K2Y5;A0A495PI23;A0A495PCS5;A0A0B5KBV3;A0A2R7UQ10	tr|S2K2Y5|S2K2Y5_9PSED Probable 5-dehydro-4-deoxyglucarate dehydratase OS=Pseudomonas plecoglossicida NB2011 OX=1330531 GN=L321_08045 PE=3 SV=1;tr|A0A495PI23|A0A495PI23_9PSED Probable 5-dehydro-4-deoxyglucarate dehydratase OS=Pseudomonas plecoglossicida OX	5	3	3	3	10.6	32.738				7898600	3450900	6174750	GO:0042838(BP:D-glucarate catabolic process);GO:0047448(MF:5-dehydro-4-deoxyglucarate dehydratase activity)	K01707(kdgD)	ko00053(Ascorbate and aldarate metabolism)	Cytoplasmic	PF00701(Dihydrodipicolinate synthetase family)
S2JWX8	Probable chorismate pyruvate-lyase	ubiC	FUNCTION: Removes the pyruvyl group from chorismate, with concomitant aromatization of the ring, to provide 4-hydroxybenzoate (4HB) for the ubiquinone pathway. {ECO:0000256|HAMAP-Rule:MF_01632, ECO:0000256|SAAS:SAAS01080629}.	S2JWX8;A0A495P6Y3;A0A2R7UKM9;A0A2A3M674;A0A0B5KJ81	tr|S2JWX8|S2JWX8_9PSED Probable chorismate pyruvate-lyase OS=Pseudomonas plecoglossicida NB2011 OX=1330531 GN=ubiC PE=3 SV=1	5	5	5	5	33.5	20.973				4833900	26546000	16189950	GO:0042866(BP:pyruvate biosynthetic process);GO:0006744(BP:ubiquinone biosynthetic process);GO:0005737(CC:cytoplasm);GO:0008813(MF:chorismate lyase activity)	K03181(ubiC)	ko00130(Ubiquinone and other terpenoid-quinone biosynthesis);ko01240(Biosynthesis of cofactors)	Cytoplasmic	PF04345(Chorismate lyase)
S2K8G3	Probable Fe(2+)-trafficking protein	L321_06179	FUNCTION: Could be a mediator in iron transactions between iron acquisition and iron-requiring processes, such as synthesis and/or repair of Fe-S clusters in biosynthetic enzymes. {ECO:0000256|HAMAP-Rule:MF_00686, ECO:0000256|SAAS:SAAS00944242}.	S2K8G3;A0A495P7Z1;A0A099N9P4	tr|S2K8G3|S2K8G3_9PSED Probable Fe(2+)-trafficking protein OS=Pseudomonas plecoglossicida NB2011 OX=1330531 GN=L321_06179 PE=3 SV=1	3	9	9	9	88.9	10.556				30229000	365110000	198169500	GO:0005506(MF:iron ion binding)			Cytoplasmic	PF04362(Bacterial Fe(2+) trafficking)
S2KPQ2	Probable malate:quinone oxidoreductase	mqo		S2KPQ2;A0A495P789;A0A2R7UMQ2;A0A2A3MAP3;A0A0B5KJ50	tr|S2KPQ2|S2KPQ2_9PSED Probable malate:quinone oxidoreductase OS=Pseudomonas plecoglossicida NB2011 OX=1330531 GN=mqo PE=3 SV=1;tr|A0A495P789|A0A495P789_9PSED Probable malate:quinone oxidoreductase OS=Pseudomonas plecoglossicida OX=70775 GN=mqo PE=3 SV=1;t	5	15	15	15	39.7	54.473				44994000	88467000	67230500	GO:0006099(BP:tricarboxylic acid cycle);GO:0016021(CC:integral component of membrane);GO:0052589(MF:malate dehydrogenase (menaquinone) activity);GO:0008924(MF:malate dehydrogenase (quinone) activity)	K00116(mqo)	ko00020(Citrate cycle (TCA cycle));ko00620(Pyruvate metabolism)	Periplasmic	PF06039(Malate:quinone oxidoreductase (Mqo))
S2K044	Probable nicotinate-nucleotide adenylyltransferase	nadD	FUNCTION: Catalyzes the reversible adenylation of nicotinate mononucleotide (NaMN) to nicotinic acid adenine dinucleotide (NaAD). {ECO:0000256|HAMAP-Rule:MF_00244}.	S2K044;A0A2R7UGX0;A0A099N4H8;A0A495P3E7	tr|S2K044|S2K044_9PSED Probable nicotinate-nucleotide adenylyltransferase OS=Pseudomonas plecoglossicida NB2011 OX=1330531 GN=nadD PE=3 SV=1;tr|A0A2R7UGX0|A0A2R7UGX0_9PSED Probable nicotinate-nucleotide adenylyltransferase OS=Pseudomonas plecoglossicida OX	4	5	5	5	33.3	24.364				10687000	35800000	23743500	GO:0009435(BP:NAD biosynthetic process);GO:0005524(MF:ATP binding);GO:0004515(MF:nicotinate-nucleotide adenylyltransferase activity)	K00969(nadD)	ko01240(Biosynthesis of cofactors);ko00760(Nicotinate and nicotinamide metabolism)	Cytoplasmic	PF01467(Cytidylyltransferase-like)
S2K6W7	Probable septum site-determining protein MinC	minC	FUNCTION: Cell division inhibitor that blocks the formation of polar Z ring septums. Rapidly oscillates between the poles of the cell to destabilize FtsZ filaments that have formed before they mature into polar Z rings. Prevents FtsZ polymerization. {ECO:0000256|HAMAP-Rule:MF_00267, ECO:0000256|SAAS:SAAS00556156}.	S2K6W7;A0A2R7UH05;A0A0B5K412;A0A495PGA6	tr|S2K6W7|S2K6W7_9PSED Probable septum site-determining protein MinC OS=Pseudomonas plecoglossicida NB2011 OX=1330531 GN=minC PE=3 SV=1;tr|A0A2R7UH05|A0A2R7UH05_9PSED Probable septum site-determining protein MinC OS=Pseudomonas plecoglossicida OX=70775 GN=	4	8	8	8	35.1	26.692				51856000	50586000	51721000	GO:0000902(BP:cell morphogenesis);GO:0000917(BP:division septum assembly);GO:1901891(BP:regulation of cell septum assembly)			Cytoplasmic	PF03775(Septum formation inhibitor MinC, C-terminal domain);PF05209(Septum formation inhibitor MinC, N-terminal domain)
S2JUT6	Proline iminopeptidase	L321_23052		S2JUT6;A0A495P417;A0A099N7Y3	tr|S2JUT6|S2JUT6_9PSED Proline iminopeptidase OS=Pseudomonas plecoglossicida NB2011 OX=1330531 GN=L321_23052 PE=3 SV=1;tr|A0A495P417|A0A495P417_9PSED Proline iminopeptidase OS=Pseudomonas plecoglossicida OX=70775 GN=C7318_0226 PE=3 SV=1;tr|A0A099N7Y3|A0A09	3	13	13	13	57.3	36.59				41965000	108430000	75697500	GO:0005737(CC:cytoplasm);GO:0004177(MF:aminopeptidase activity)	K01259(pip)	ko00330(Arginine and proline metabolism)	Cytoplasmic	PF00561(alpha/beta hydrolase fold)
S2K5X1	Proline racemase	L321_03207		S2K5X1;A0A495PCP9;A0A2R7UTA8;A0A0B5K8Y0	tr|S2K5X1|S2K5X1_9PSED Proline racemase OS=Pseudomonas plecoglossicida NB2011 OX=1330531 GN=L321_03207 PE=3 SV=1	4	3	3	3	18.2	33.626				38403000	11009000	25206000		K12658(lhpA)	ko00470(D-Amino acid metabolism)	Cytoplasmic	PF05544(Proline racemase)
S2K5W8	Protease	L321_01869		S2K5W8;A0A2R7UDZ7;A0A099MWH5;A0A495PIN1	tr|S2K5W8|S2K5W8_9PSED Protease OS=Pseudomonas plecoglossicida NB2011 OX=1330531 GN=L321_01869 PE=4 SV=1;tr|A0A2R7UDZ7|A0A2R7UDZ7_9PSED U32 family peptidase OS=Pseudomonas plecoglossicida OX=70775 GN=DBB42_25860 PE=4 SV=1;tr|A0A099MWH5|A0A099MWH5_9PSED Pep	4	6	6	6	18.2	50.796				8216600	3412300	6314450	GO:0008233(MF:peptidase activity)			Periplasmic;Cytoplasmic	PF01136(Peptidase family U32);PF16325(Peptidase family U32 C-terminal domain)
S2KRM9	Protein FleN	L321_14786		S2KRM9;A0A2R7ULZ1;A0A0B5K1H5	tr|S2KRM9|S2KRM9_9PSED Protein FleN OS=Pseudomonas plecoglossicida NB2011 OX=1330531 GN=L321_14786 PE=4 SV=1;tr|A0A2R7ULZ1|A0A2R7ULZ1_9PSED MinD/ParA family protein OS=Pseudomonas plecoglossicida OX=70775 GN=DBB42_05970 PE=4 SV=1;tr|A0A0B5K1H5|A0A0B5K1H5_9	3	8	8	8	31.4	29.652				15910000	14781000	15845500				Cytoplasmic	PF10609(NUBPL iron-transfer P-loop NTPase)
S2K2H7	Protein TolA	L321_07669		S2K2H7;A0A495P9Y3	tr|S2K2H7|S2K2H7_9PSED Protein TolA OS=Pseudomonas plecoglossicida NB2011 OX=1330531 GN=L321_07669 PE=4 SV=1;tr|A0A495P9Y3|A0A495P9Y3_9PSED Cell division and transport-associated protein TolA OS=Pseudomonas plecoglossicida OX=70775 GN=C7318_1884 PE=4 SV=1	2	3	3	1	11.2	38.888				5322100	3686600	5004350	GO:0043213(BP:bacteriocin transport);GO:0016021(CC:integral component of membrane);GO:0019534(MF:toxin transmembrane transporter activity)			Periplasmic;Cytoplasmic	PF13103(TonB C terminal)
S2JYN2	Protein translocase subunit SecD	secD	FUNCTION: Part of the Sec protein translocase complex. Interacts with the SecYEG preprotein conducting channel. SecDF uses the proton motive force (PMF) to complete protein translocation after the ATP-dependent function of SecA. {ECO:0000256|HAMAP-Rule:MF_01463, ECO:0000256|SAAS:SAAS01082309}.	S2JYN2;A0A495PAX1;A0A2R7UG89;A0A2A3MA11;A0A0B5KAC8	tr|S2JYN2|S2JYN2_9PSED Protein translocase subunit SecD OS=Pseudomonas plecoglossicida NB2011 OX=1330531 GN=secD PE=3 SV=1;tr|A0A495PAX1|A0A495PAX1_9PSED Protein translocase subunit SecD OS=Pseudomonas plecoglossicida OX=70775 GN=secD PE=3 SV=1;tr|A0A2R7UG	5	21	21	21	44.2	67.2				156790000	123470000	140630000	GO:0065002(BP:intracellular protein transmembrane transport);GO:0006605(BP:protein targeting);GO:0043952(BP:protein transport by the Sec complex);GO:0016021(CC:integral component of membrane);GO:0005886(CC:plasma membrane);GO:0015450(MF:P-P-bond-hydrolysis-driven protein transmembrane transporter activity)	K03072(secD)	ko03060(Protein export);ko03070(Bacterial secretion system)	InnerMembrane	PF13721(SecD export protein N-terminal TM region);PF02355(Protein export membrane protein);PF07549(SecD/SecF GG Motif)
S2KRM6	Protein-glutamate methylesterase/protein-glutamine glutaminase	cheB	FUNCTION: Involved in chemotaxis. Part of a chemotaxis signal transduction system that modulates chemotaxis in response to various stimuli. Catalyzes the demethylation of specific methylglutamate residues introduced into the chemoreceptors (methyl-accepting chemotaxis proteins or MCP) by CheR. Also mediates the irreversible deamidation of specific glutamine residues to glutamic acid. {ECO:0000256…	S2KRM6;A0A495PAW8;A0A2R7UNZ3;A0A099N221	tr|S2KRM6|S2KRM6_9PSED Protein-glutamate methylesterase/protein-glutamine glutaminase OS=Pseudomonas plecoglossicida NB2011 OX=1330531 GN=cheB PE=3 SV=1;tr|A0A495PAW8|A0A495PAW8_9PSED Protein-glutamate methylesterase/protein-glutamine glutaminase OS=Pseudo	4	8	8	8	38.4	39.653				8183400	20354000	14768700	GO:0006935(BP:chemotaxis);GO:0032259(BP:methylation);GO:0018277(BP:protein deamination);GO:0006482(BP:protein demethylation);GO:0005737(CC:cytoplasm);GO:0008168(MF:methyltransferase activity);GO:0000156(MF:phosphorelay response regulator activity);GO:0008984(MF:protein-glutamate methylesterase activity);GO:0050568(MF:protein-glutamine glutaminase activity)	K03412(cheB)	ko02030(Bacterial chemotaxis);ko02020(Two-component system)	Periplasmic	PF01339(CheB methylesterase);PF00072(Response regulator receiver domain)
S2K334	Protein-L-isoaspartate O-methyltransferase	pcm	FUNCTION: Catalyzes the methyl esterification of L-isoaspartyl residues in peptides and proteins that result from spontaneous decomposition of normal L-aspartyl and L-asparaginyl residues. It plays a role in the repair and/or degradation of damaged proteins. {ECO:0000256|HAMAP-Rule:MF_00090}.	S2K334	tr|S2K334|S2K334_9PSED Protein-L-isoaspartate O-methyltransferase OS=Pseudomonas plecoglossicida NB2011 OX=1330531 GN=pcm PE=3 SV=1	1	2	1	1	9.3	25				2367600	7047500	5207550	GO:0030091(BP:protein repair);GO:0005737(CC:cytoplasm);GO:0004719(MF:protein-L-isoaspartate (D-aspartate) O-methyltransferase activity)			Cytoplasmic	PF01135(Protein-L-isoaspartate(D-aspartate) O-methyltransferase (PCMT))
S2K246	Pseudouridine synthase	L321_09884	FUNCTION: Responsible for synthesis of pseudouridine from uracil. {ECO:0000256|RuleBase:RU362028}.	S2K246;A0A2R7UJZ0;A0A495PAD3;A0A2A3LX21;A0A0B5KHJ2	tr|S2K246|S2K246_9PSED Pseudouridine synthase OS=Pseudomonas plecoglossicida NB2011 OX=1330531 GN=L321_09884 PE=3 SV=1;tr|A0A2R7UJZ0|A0A2R7UJZ0_9PSED Pseudouridine synthase OS=Pseudomonas plecoglossicida OX=70775 GN=DBB42_09610 PE=3 SV=1;tr|A0A495PAD3|A0A4	5	8	8	8	26.2	35.274				29128000	13078000	21603000	GO:0001522(BP:pseudouridine synthesis);GO:0009982(MF:pseudouridine synthase activity);GO:0003723(MF:RNA binding)			Cytoplasmic	PF01479(S4 domain);PF00849(RNA pseudouridylate synthase)
S2KA69	Pseudouridine synthase	L321_03327		S2KA69;A0A495PD86;A0A2R7UHB9;A0A0B5KDH0	tr|S2KA69|S2KA69_9PSED Pseudouridine synthase OS=Pseudomonas plecoglossicida NB2011 OX=1330531 GN=L321_03327 PE=3 SV=1;tr|A0A495PD86|A0A495PD86_9PSED Pseudouridine synthase OS=Pseudomonas plecoglossicida OX=70775 GN=C7318_2122 PE=3 SV=1;tr|A0A2R7UHB9|A0A2R	4	6	6	6	21.2	39.847				7991600	11399000	10195300	GO:0001522(BP:pseudouridine synthesis);GO:0009982(MF:pseudouridine synthase activity);GO:0003723(MF:RNA binding)			Cytoplasmic	PF01479(S4 domain);PF00849(RNA pseudouridylate synthase)
S2K759	PTS transporter subunit IIA-like nitrogen-regulatory protein PtsN	L321_08700		S2K759;A0A495P950;A0A2R7UGE7;A0A2A3MB47;A0A0B5KML9	tr|S2K759|S2K759_9PSED PTS transporter subunit IIA-like nitrogen-regulatory protein PtsN OS=Pseudomonas plecoglossicida NB2011 OX=1330531 GN=L321_08700 PE=4 SV=1;tr|A0A495P950|A0A495P950_9PSED Phosphotransferase IIA-like nitrogen-regulatory protein PtsN OS	5	5	5	5	42.9	16.831				35804000	425120000	230962000	GO:0009401(BP:phosphoenolpyruvate-dependent sugar phosphotransferase system);GO:0016301(MF:kinase activity);GO:0008982(MF:protein-N(PI)-phosphohistidine-sugar phosphotransferase activity)	K02806(ptsN)	ko02060(Phosphotransferase system (PTS))	Cytoplasmic	PF00359(Phosphoenolpyruvate-dependent sugar phosphotransferase system, EIIA 2)
S2K612	Putative lipoprotein	L321_03042		S2K612;A0A495PI81;A0A2R7UJI8;A0A099MXD1	tr|S2K612|S2K612_9PSED Putative lipoprotein OS=Pseudomonas plecoglossicida NB2011 OX=1330531 GN=L321_03042 PE=4 SV=1;tr|A0A495PI81|A0A495PI81_9PSED Heat shock protein HslJ OS=Pseudomonas plecoglossicida OX=70775 GN=C7318_4861 PE=4 SV=1;tr|A0A2R7UJI8|A0A2R7	4	2	2	2	14.9	15.132				5869900	2760600	4815250				Cytoplasmic	PF03724(META domain)
S2JT44	Putative PAS/PAC sensor protein	L321_23346		S2JT44;A0A2R7UPL1;A0A0B5K7Q8;A0A495PNI7	tr|S2JT44|S2JT44_9PSED Putative PAS/PAC sensor protein OS=Pseudomonas plecoglossicida NB2011 OX=1330531 GN=L321_23346 PE=4 SV=1;tr|A0A2R7UPL1|A0A2R7UPL1_9PSED PAS sensor domain-containing protein OS=Pseudomonas plecoglossicida OX=70775 GN=DBB42_01310 PE=4	4	3	3	3	20.4	16.421				3395000	6187700	5291350				Cytoplasmic	PF13426(PAS domain)
S2KSP6	Putative periplasmic ligand-binding sensor protein	L321_13199		S2KSP6	tr|S2KSP6|S2KSP6_9PSED Putative periplasmic ligand-binding sensor protein OS=Pseudomonas plecoglossicida NB2011 OX=1330531 GN=L321_13199 PE=4 SV=1	1	7	7	7	35.1	25.681				9025700	38757000	24391350				Extracellular;Periplasmic	PF09849(Uncharacterized protein conserved in bacteria (DUF2076))
S2K0X0	Putative phosphoenolpyruvate synthase regulatory protein	L321_10560	FUNCTION: Bifunctional serine/threonine kinase and phosphorylase involved in the regulation of the phosphoenolpyruvate synthase (PEPS) by catalyzing its phosphorylation/dephosphorylation. {ECO:0000256|HAMAP-Rule:MF_01062, ECO:0000256|SAAS:SAAS00892141}.	S2K0X0;A0A2A3M6M8;A0A2R7UHF3;A0A099MY73;A0A495PH20	tr|S2K0X0|S2K0X0_9PSED Putative phosphoenolpyruvate synthase regulatory protein OS=Pseudomonas plecoglossicida NB2011 OX=1330531 GN=L321_10560 PE=3 SV=1;tr|A0A2A3M6M8|A0A2A3M6M8_9PSED Putative phosphoenolpyruvate synthase regulatory protein OS=Pseudomonas	5	14	14	14	52.9	30.933				24867000	51289000	38578000	GO:0006470(BP:protein dephosphorylation);GO:0043531(MF:ADP binding);GO:0005524(MF:ATP binding);GO:0016776(MF:phosphotransferase activity, phosphate group as acceptor);GO:0004674(MF:protein serine/threonine kinase activity)			Cytoplasmic	PF03618(Kinase/pyrophosphorylase)
A0A099N4P0	Putative pterin-4-alpha-carbinolamine dehydratase	C7318_2130		A0A099N4P0	tr|A0A099N4P0|A0A099N4P0_9PSED Putative pterin-4-alpha-carbinolamine dehydratase OS=Pseudomonas plecoglossicida OX=70775 GN=C7318_2130 PE=3 SV=1	1	7	1	1	66.1	13.422				2190600	1988400	2589500	GO:0006729(BP:tetrahydrobiopterin biosynthetic process);GO:0008124(MF:4-alpha-hydroxytetrahydrobiopterin dehydratase activity)	K01724(PCBD)	ko00790(Folate biosynthesis)	Cytoplasmic	PF01329(Pterin 4 alpha carbinolamine dehydratase)
S2KZE9	Putative selenoprotein	L321_00242		S2KZE9	tr|S2KZE9|S2KZE9_9PSED Putative selenoprotein OS=Pseudomonas plecoglossicida NB2011 OX=1330531 GN=L321_00242 PE=4 SV=1	1	3	3	3	34.7	10.76				13664000	14275000	14469500				Cytoplasmic	PF10262(Rdx family)
S2K0E5	Putative signal transduction protein	L321_12224		S2K0E5;A0A495P9Q5;A0A2R7ULN9;A0A099N7Y1	tr|S2K0E5|S2K0E5_9PSED Putative signal transduction protein OS=Pseudomonas plecoglossicida NB2011 OX=1330531 GN=L321_12224 PE=4 SV=1;tr|A0A495P9Q5|A0A495P9Q5_9PSED HD-like signal output (HDOD) protein OS=Pseudomonas plecoglossicida OX=70775 GN=C7318_0324 P	4	2	2	2	9	32.335				3256700	2986800	3621750				Cytoplasmic	PF08668(HDOD domain)
S2JWG0	Pyridoxal kinase PdxY	pdxY	FUNCTION: Pyridoxal kinase involved in the salvage pathway of pyridoxal 5'-phosphate (PLP). Catalyzes the phosphorylation of pyridoxal to PLP. {ECO:0000256|HAMAP-Rule:MF_01639, ECO:0000256|SAAS:SAAS00724851}.	S2JWG0;A0A495P8I1;A0A2R7ULN8;A0A2A3M308;A0A0B5KJB6	tr|S2JWG0|S2JWG0_9PSED Pyridoxal kinase PdxY OS=Pseudomonas plecoglossicida NB2011 OX=1330531 GN=pdxY PE=3 SV=1;tr|A0A495P8I1|A0A495P8I1_9PSED Pyridoxal kinase PdxY OS=Pseudomonas plecoglossicida OX=70775 GN=pdxY PE=3 SV=1;tr|A0A2R7ULN8|A0A2R7ULN8_9PSED Py	5	8	8	8	27.6	31.935				8864500	48471000	29167750	GO:0009443(BP:pyridoxal 5'-phosphate salvage);GO:0005524(MF:ATP binding);GO:0000287(MF:magnesium ion binding);GO:0008478(MF:pyridoxal kinase activity)	K00868(pdxK)	ko01240(Biosynthesis of cofactors);ko00750(Vitamin B6 metabolism)	Cytoplasmic	PF08543(Phosphomethylpyrimidine kinase)
A0A495P652	Pyridoxal phosphate homeostasis protein	C7318_0290	FUNCTION: Pyridoxal 5'-phosphate (PLP)-binding protein, which is involved in PLP homeostasis. {ECO:0000256|HAMAP-Rule:MF_02087}.	A0A495P652;A0A2R7ULS0;A0A0B5KMJ6	tr|A0A495P652|A0A495P652_9PSED Pyridoxal phosphate homeostasis protein OS=Pseudomonas plecoglossicida OX=70775 GN=C7318_0290 PE=3 SV=1;tr|A0A2R7ULS0|A0A2R7ULS0_9PSED Pyridoxal phosphate homeostasis protein OS=Pseudomonas plecoglossicida OX=70775 GN=DBB42_0	3	3	1	1	15.8	24.178				3538200	9348000	6943100	GO:0030170(MF:pyridoxal phosphate binding)			Periplasmic;Cytoplasmic	PF01168(Alanine racemase, N-terminal domain)
S2KT01	Pyridoxal phosphate homeostasis protein	L321_12379	FUNCTION: Pyridoxal 5'-phosphate (PLP)-binding protein, which is involved in PLP homeostasis. {ECO:0000256|HAMAP-Rule:MF_02087}.	S2KT01	tr|S2KT01|S2KT01_9PSED Pyridoxal phosphate homeostasis protein OS=Pseudomonas plecoglossicida NB2011 OX=1330531 GN=L321_12379 PE=3 SV=1	1	6	6	4	35.1	24.292				16781000	55217000	36499000	GO:0030170(MF:pyridoxal phosphate binding)			Cytoplasmic	PF01168(Alanine racemase, N-terminal domain)
S2JY42	Pyridoxine 5-phosphate synthase	pdxJ	FUNCTION: Catalyzes the complicated ring closure reaction between the two acyclic compounds 1-deoxy-D-xylulose-5-phosphate (DXP) and 3-amino-2-oxopropyl phosphate (1-amino-acetone-3-phosphate or AAP) to form pyridoxine 5'-phosphate (PNP) and inorganic phosphate. {ECO:0000256|HAMAP-Rule:MF_00279, ECO:0000256|SAAS:SAAS00958136}.	S2JY42;A0A2R7UE93;A0A0B5KCI0;A0A495PJX0	tr|S2JY42|S2JY42_9PSED Pyridoxine 5-phosphate synthase OS=Pseudomonas plecoglossicida NB2011 OX=1330531 GN=pdxJ PE=3 SV=1;tr|A0A2R7UE93|A0A2R7UE93_9PSED Pyridoxine 5-phosphate synthase OS=Pseudomonas plecoglossicida OX=70775 GN=pdxJ PE=3 SV=1;tr|A0A0B5KC	4	10	10	10	45.5	26.73				28831000	86882000	58356500	GO:0008615(BP:pyridoxine biosynthetic process);GO:0005737(CC:cytoplasm);GO:0033856(MF:pyridoxine 5'-phosphate synthase activity)	K03474(pdxJ)	ko01240(Biosynthesis of cofactors);ko00750(Vitamin B6 metabolism)	Cytoplasmic	PF03740(Pyridoxal phosphate biosynthesis protein PdxJ)
S2K598	Pyrroloquinoline-quinone synthase	pqqC	FUNCTION: Ring cyclization and eight-electron oxidation of 3a-(2-amino-2-carboxyethyl)-4,5-dioxo-4,5,6,7,8,9-hexahydroquinoline-7,9-dicarboxylic-acid to PQQ. {ECO:0000256|HAMAP-Rule:MF_00654}.	S2K598;A0A2R7ULF5;A0A0B5KBZ2;G3LIE6;A0A4D6P1S0	tr|S2K598|S2K598_9PSED Pyrroloquinoline-quinone synthase OS=Pseudomonas plecoglossicida NB2011 OX=1330531 GN=pqqC PE=3 SV=1;tr|A0A2R7ULF5|A0A2R7ULF5_9PSED Pyrroloquinoline-quinone synthase OS=Pseudomonas plecoglossicida OX=70775 GN=pqqC PE=3 SV=1;tr|A0A0B5	5	6	6	6	31.5	29.039				17205000	12045000	15125000	GO:0018189(BP:pyrroloquinoline quinone biosynthetic process);GO:0033732(MF:pyrroloquinoline-quinone synthase activity)			Cytoplasmic	PF03070(TENA/THI-4/PQQC family)
S2K2Y0	Queuine tRNA-ribosyltransferase	tgt	FUNCTION: Catalyzes the base-exchange of a guanine (G) residue with the queuine precursor 7-aminomethyl-7-deazaguanine (PreQ1) at position 34 (anticodon wobble position) in tRNAs with GU(N) anticodons (tRNA-Asp, -Asn, -His and -Tyr). Catalysis occurs through a double-displacement mechanism. The nucleophile active site attacks the C1' of nucleotide 34 to detach the guanine base from the RNA, formi…	S2K2Y0;A0A495P9L0;A0A0B5KIV1;A0A2A3MA74	tr|S2K2Y0|S2K2Y0_9PSED Queuine tRNA-ribosyltransferase OS=Pseudomonas plecoglossicida NB2011 OX=1330531 GN=tgt PE=3 SV=1;tr|A0A495P9L0|A0A495P9L0_9PSED Queuine tRNA-ribosyltransferase OS=Pseudomonas plecoglossicida OX=70775 GN=tgt PE=3 SV=1;tr|A0A0B5KIV1|A	4	16	16	16	54.4	41.287				20784000	16834000	19309000	GO:0008616(BP:queuosine biosynthetic process);GO:0101030(BP:tRNA-guanine transglycosylation);GO:0046872(MF:metal ion binding);GO:0008479(MF:queuine tRNA-ribosyltransferase activity)			Cytoplasmic	PF01702(Queuine tRNA-ribosyltransferase)
S2JW34	Quinohemoprotein amine dehydrogenase 40 kDa subunit	L321_19887		S2JW34	tr|S2JW34|S2JW34_9PSED Quinohemoprotein amine dehydrogenase 40 kDa subunit OS=Pseudomonas plecoglossicida NB2011 OX=1330531 GN=L321_19887 PE=4 SV=1	1	3	3	3	8.6	41.708				4116000	4206000	4661000				Periplasmic
S2K7M1	Quinolinate synthase A	nadA	FUNCTION: Catalyzes the condensation of iminoaspartate with dihydroxyacetone phosphate to form quinolinate. {ECO:0000256|HAMAP-Rule:MF_00567, ECO:0000256|SAAS:SAAS00883591}.	S2K7M1;A0A099N5E9	tr|S2K7M1|S2K7M1_9PSED Quinolinate synthase A OS=Pseudomonas plecoglossicida NB2011 OX=1330531 GN=nadA PE=3 SV=1;tr|A0A099N5E9|A0A099N5E9_9PSED Quinolinate synthase A OS=Pseudomonas plecoglossicida OX=70775 GN=nadA PE=3 SV=1	2	7	7	7	28.4	38.432				12849000	34064000	23956500	GO:0009435(BP:NAD biosynthetic process);GO:0005737(CC:cytoplasm);GO:0051539(MF:4 iron, 4 sulfur cluster binding);GO:0046872(MF:metal ion binding);GO:0008987(MF:quinolinate synthetase A activity)	K03517(nadA)	ko01240(Biosynthesis of cofactors);ko00760(Nicotinate and nicotinamide metabolism)	Cytoplasmic	PF02445(Quinolinate synthetase A protein)
S2K3Q6	RecBCD enzyme subunit RecC	recC	FUNCTION: A helicase/nuclease that prepares dsDNA breaks (DSB) for recombinational DNA repair. Binds to DSBs and unwinds DNA via a highly rapid and processive ATP-dependent bidirectional helicase activity. Unwinds dsDNA until it encounters a Chi (crossover hotspot instigator) sequence from the 3' direction. Cuts ssDNA a few nucleotides 3' to the Chi site. The properties and activities of the enzy…	S2K3Q6;A0A0B5K515;A0A495PKA6;A0A2A3M5B3;A0A2R7UPA3	tr|S2K3Q6|S2K3Q6_9PSED RecBCD enzyme subunit RecC OS=Pseudomonas plecoglossicida NB2011 OX=1330531 GN=recC PE=3 SV=1;tr|A0A0B5K515|A0A0B5K515_9PSED RecBCD enzyme subunit RecC OS=Pseudomonas plecoglossicida OX=70775 GN=recC PE=3 SV=1;tr|A0A495PKA6|A0A495PKA	5	8	8	8	9	130.48				5132000	8351500	7241750	GO:0000724(BP:double-strand break repair via homologous recombination);GO:0009338(CC:exodeoxyribonuclease V complex);GO:0005524(MF:ATP binding);GO:0003677(MF:DNA binding);GO:0003678(MF:DNA helicase activity);GO:0008854(MF:exodeoxyribonuclease V activity)	K03583(recC)	ko03440(Homologous recombination)	Cytoplasmic	PF04257(Exodeoxyribonuclease V, gamma subunit)
S2K813	RecBCD enzyme subunit RecD	recD	FUNCTION: A helicase/nuclease that prepares dsDNA breaks (DSB) for recombinational DNA repair. Binds to DSBs and unwinds DNA via a highly rapid and processive ATP-dependent bidirectional helicase activity. Unwinds dsDNA until it encounters a Chi (crossover hotspot instigator) sequence from the 3' direction. Cuts ssDNA a few nucleotides 3' to the Chi site. The properties and activities of the enzy…	S2K813	tr|S2K813|S2K813_9PSED RecBCD enzyme subunit RecD OS=Pseudomonas plecoglossicida NB2011 OX=1330531 GN=recD PE=3 SV=1	1	10	10	4	19	75.698				5474200	3807800	5141000	GO:0000724(BP:double-strand break repair via homologous recombination);GO:0009338(CC:exodeoxyribonuclease V complex);GO:0005524(MF:ATP binding);GO:0003677(MF:DNA binding);GO:0003678(MF:DNA helicase activity);GO:0008854(MF:exodeoxyribonuclease V activity)	K03581(recD)	ko03440(Homologous recombination)	InnerMembrane	PF13538(UvrD-like helicase C-terminal domain);PF13604(AAA domain)
A0A099N3H0	Replication-associated recombination protein A	CMV24_16455		A0A099N3H0;S2KL64;A0A495PCW6	tr|A0A099N3H0|A0A099N3H0_9PSED Replication-associated recombination protein A OS=Pseudomonas plecoglossicida OX=70775 GN=CMV24_16455 PE=3 SV=1;tr|S2KL64|S2KL64_9PSED Replication-associated recombination protein A OS=Pseudomonas plecoglossicida NB2011 OX=13	3	6	6	6	17.2	49.22				7506900	6378200	7442550	GO:0006260(BP:DNA replication);GO:0005524(MF:ATP binding);GO:0003677(MF:DNA binding)			Cytoplasmic	PF05496(Holliday junction DNA helicase ruvB N-terminus);PF16193(AAA C-terminal domain);PF12002(MgsA AAA+ ATPase C terminal)
S2K7N2	Repressor protein c2	L321_00312		S2K7N2;A0A2R7USM4	tr|S2K7N2|S2K7N2_9PSED Repressor protein c2 OS=Pseudomonas plecoglossicida NB2011 OX=1330531 GN=L321_00312 PE=4 SV=1	2	7	7	7	48.4	23.098				3143700	4440700	4292200	GO:0003677(MF:DNA binding)			Periplasmic	PF00717(Peptidase S24-like);PF01381(Helix-turn-helix)
S2KY99	Response regulator receiver modulated diguanylate cyclase	L321_01986		S2KY99;A0A2R7UQ83;A0A2A3M982;A0A099MX47;A0A495PJQ2	tr|S2KY99|S2KY99_9PSED Response regulator receiver modulated diguanylate cyclase OS=Pseudomonas plecoglossicida NB2011 OX=1330531 GN=L321_01986 PE=4 SV=1;tr|A0A2R7UQ83|A0A2R7UQ83_9PSED Diguanylate cyclase response regulator OS=Pseudomonas plecoglossicida O	5	7	7	7	29	37.103				10166000	9941400	10553700	GO:0000160(BP:phosphorelay signal transduction system)	K11444(wspR)	ko02025(Biofilm formation - Pseudomonas aeruginosa);ko02020(Two-component system)	Cytoplasmic	PF00072(Response regulator receiver domain);PF00990(Diguanylate cyclase, GGDEF domain)
S2KFW3	Response regulator receiver modulated serine phosphatase	L321_19167		S2KFW3	tr|S2KFW3|S2KFW3_9PSED Response regulator receiver modulated serine phosphatase OS=Pseudomonas plecoglossicida NB2011 OX=1330531 GN=L321_19167 PE=4 SV=1	1	10	10	3	31.2	43.419				12827000	5096000	9461500	GO:0000160(BP:phosphorelay signal transduction system);GO:0003824(MF:catalytic activity)			Cytoplasmic	PF07228(Stage II sporulation protein E (SpoIIE));PF00072(Response regulator receiver domain)
S2K1W5	Response regulator receiver protein	L321_09230		S2K1W5;A0A2R7ULV8;A0A099MWW4;A0A495PH31	tr|S2K1W5|S2K1W5_9PSED Response regulator receiver protein OS=Pseudomonas plecoglossicida NB2011 OX=1330531 GN=L321_09230 PE=4 SV=1;tr|A0A2R7ULV8|A0A2R7ULV8_9PSED Response regulator OS=Pseudomonas plecoglossicida OX=70775 GN=DBB42_07380 PE=4 SV=1;tr|A0A099	4	6	6	6	45.1	17.105				5923400	6551600	6737500	GO:0000160(BP:phosphorelay signal transduction system)			Cytoplasmic	PF00072(Response regulator receiver domain)
S2JUP0	Response regulator receiver protein	L321_22877		S2JUP0;A0A495P427;A0A099N583	tr|S2JUP0|S2JUP0_9PSED Response regulator receiver protein OS=Pseudomonas plecoglossicida NB2011 OX=1330531 GN=L321_22877 PE=4 SV=1;tr|A0A495P427|A0A495P427_9PSED Twitching motility two-component system response regulator PilG OS=Pseudomonas plecoglossicid	3	2	2	2	15.8	14.683				1911300	2501600	2706450	GO:0000160(BP:phosphorelay signal transduction system)	K02657(pilG)	ko02025(Biofilm formation - Pseudomonas aeruginosa);ko02020(Two-component system)	Cytoplasmic	PF00072(Response regulator receiver domain)
S2K0F5	Response regulator receiver protein	L321_20027		S2K0F5;A0A495PHM9;A0A2R7UCT5;A0A0B5JYP7	tr|S2K0F5|S2K0F5_9PSED Response regulator receiver protein OS=Pseudomonas plecoglossicida NB2011 OX=1330531 GN=L321_20027 PE=4 SV=1	4	3	3	3	21.6	19.889				873160	1329700	1601430	GO:0000160(BP:phosphorelay signal transduction system)			Cytoplasmic	PF00072(Response regulator receiver domain)
S2K4S1	Response regulator receiver protein	L321_05487		S2K4S1;A0A099N0W0	tr|S2K4S1|S2K4S1_9PSED Response regulator receiver protein OS=Pseudomonas plecoglossicida NB2011 OX=1330531 GN=L321_05487 PE=4 SV=1;tr|A0A099N0W0|A0A099N0W0_9PSED Response regulator OS=Pseudomonas plecoglossicida OX=70775 GN=C7318_2816 PE=4 SV=1	2	5	5	5	72.8	13.673				5093300	52688000	29390650	GO:0000160(BP:phosphorelay signal transduction system)			Cytoplasmic	PF00072(Response regulator receiver domain)
S2JTX9	Ribonuclease 3	rnc	FUNCTION: Digests double-stranded RNA. Involved in the processing of primary rRNA transcript to yield the immediate precursors to the large and small rRNAs (23S and 16S). Processes some mRNAs, and tRNAs when they are encoded in the rRNA operon. Processes pre-crRNA and tracrRNA of type II CRISPR loci if present in the organism. {ECO:0000256|HAMAP-Rule:MF_00104}.	S2JTX9;A0A495PKN9;A0A099N602	tr|S2JTX9|S2JTX9_9PSED Ribonuclease 3 OS=Pseudomonas plecoglossicida NB2011 OX=1330531 GN=rnc PE=3 SV=1;tr|A0A495PKN9|A0A495PKN9_9PSED Ribonuclease 3 OS=Pseudomonas plecoglossicida OX=70775 GN=rnc PE=3 SV=1;tr|A0A099N602|A0A099N602_9PSED Ribonuclease 3 OS=	3	5	5	5	27.5	25.707				10261000	11119000	11190000	GO:0006397(BP:mRNA processing);GO:0016075(BP:rRNA catabolic process);GO:0006364(BP:rRNA processing);GO:0008033(BP:tRNA processing);GO:0005737(CC:cytoplasm);GO:0046872(MF:metal ion binding);GO:0004525(MF:ribonuclease III activity);GO:0019843(MF:rRNA binding)	K03685(rnc)	ko03008(Ribosome biogenesis in eukaryotes)	Cytoplasmic	PF14622(Ribonuclease-III-like);PF00035(Double-stranded RNA binding motif)
S2K1E6	Ribonuclease H	rnhA	FUNCTION: Endonuclease that specifically degrades the RNA of RNA-DNA hybrids. {ECO:0000256|HAMAP-Rule:MF_00042, ECO:0000256|SAAS:SAAS01082064}.	S2K1E6;A0A495PA34;A0A099N1G0	tr|S2K1E6|S2K1E6_9PSED Ribonuclease H OS=Pseudomonas plecoglossicida NB2011 OX=1330531 GN=rnhA PE=3 SV=1	3	5	5	5	45.3	16.893				3387600	6622500	5505050	GO:0006401(BP:RNA catabolic process);GO:0005737(CC:cytoplasm);GO:0000287(MF:magnesium ion binding);GO:0003676(MF:nucleic acid binding);GO:0004523(MF:RNA-DNA hybrid ribonuclease activity)	K03469(rnhA)	ko03030(DNA replication)	Cytoplasmic	PF00075(RNase H)
S2KGB4	Ribonuclease P protein component	rnpA	FUNCTION: RNaseP catalyzes the removal of the 5'-leader sequence from pre-tRNA to produce the mature 5'-terminus. It can also cleave other RNA substrates such as 4.5S RNA. The protein component plays an auxiliary but essential role in vivo by binding to the 5'-leader sequence and broadening the substrate specificity of the ribozyme. {ECO:0000256|HAMAP-Rule:MF_00227, ECO:0000256|SAAS:SAAS00143774}.	S2KGB4;A0A2R7UKL5;A0A0B5KJM8;A0A495P715	tr|S2KGB4|S2KGB4_9PSED Ribonuclease P protein component OS=Pseudomonas plecoglossicida NB2011 OX=1330531 GN=rnpA PE=3 SV=1;tr|A0A2R7UKL5|A0A2R7UKL5_9PSED Ribonuclease P protein component OS=Pseudomonas plecoglossicida OX=70775 GN=rnpA PE=3 SV=1;tr|A0A0B5KJ	4	3	3	3	31.3	15.024				4561700	4942000	5251850	GO:0001682(BP:tRNA 5'-leader removal);GO:0004526(MF:ribonuclease P activity);GO:0000049(MF:tRNA binding)			Cytoplasmic	PF00825(Ribonuclease P)
S2JY85	Ribonuclease T	rnt	FUNCTION: Trims short 3' overhangs of a variety of RNA species, leaving a one or two nucleotide 3' overhang. Responsible for the end-turnover of tRNA: specifically removes the terminal AMP residue from uncharged tRNA (tRNA-C-C-A). Also appears to be involved in tRNA biosynthesis. {ECO:0000256|HAMAP-Rule:MF_00157, ECO:0000256|SAAS:SAAS00051862}.	S2JY85;A0A495P877;A0A2R7UAE4;A0A099N5G3	tr|S2JY85|S2JY85_9PSED Ribonuclease T OS=Pseudomonas plecoglossicida NB2011 OX=1330531 GN=rnt PE=3 SV=1;tr|A0A495P877|A0A495P877_9PSED Ribonuclease T OS=Pseudomonas plecoglossicida OX=70775 GN=rnt PE=3 SV=1;tr|A0A2R7UAE4|A0A2R7UAE4_9PSED Ribonuclease T OS=	4	6	6	6	38.8	24.727				20050000	11277000	16163500	GO:0008033(BP:tRNA processing);GO:0016896(MF:exoribonuclease activity, producing 5'-phosphomonoesters);GO:0000287(MF:magnesium ion binding);GO:0003676(MF:nucleic acid binding)			Cytoplasmic	PF00929(Exonuclease)
S2K618	Ribosomal large subunit pseudouridine synthase A	L321_01546		S2K618;A0A2R7UIZ7;A0A099MXL1	tr|S2K618|S2K618_9PSED Ribosomal large subunit pseudouridine synthase A OS=Pseudomonas plecoglossicida NB2011 OX=1330531 GN=L321_01546 PE=4 SV=1;tr|A0A2R7UIZ7|A0A2R7UIZ7_9PSED Pseudouridine synthase OS=Pseudomonas plecoglossicida OX=70775 GN=DBB42_19325 PE	3	6	6	2	35.1	23.867				14184000	3554500	9369250	GO:0001522(BP:pseudouridine synthesis);GO:0009982(MF:pseudouridine synthase activity);GO:0003723(MF:RNA binding)			Cytoplasmic	PF00849(RNA pseudouridylate synthase)
A0A495PJG5	Ribosomal RNA large subunit methyltransferase E	rlmE	FUNCTION: Specifically methylates the uridine in position 2552 of 23S rRNA at the 2'-O position of the ribose in the fully assembled 50S ribosomal subunit. {ECO:0000256|HAMAP-Rule:MF_01547}.	A0A495PJG5;S2K4N1;A0A2R7UHZ0;A0A099N480	tr|A0A495PJG5|A0A495PJG5_9PSED Ribosomal RNA large subunit methyltransferase E OS=Pseudomonas plecoglossicida OX=70775 GN=rlmE PE=3 SV=1;tr|S2K4N1|S2K4N1_9PSED Ribosomal RNA large subunit methyltransferase E OS=Pseudomonas plecoglossicida NB2011 OX=1330531	4	4	4	4	18.8	23.164				12180000	15917000	14548500	GO:0005737(CC:cytoplasm);GO:0008650(MF:rRNA (uridine-2'-O-)-methyltransferase activity)			Cytoplasmic	PF01728(FtsJ-like methyltransferase)
S2KWG5	Ribosomal RNA large subunit methyltransferase G	rlmG	FUNCTION: Specifically methylates the guanine in position 1835 (m2G1835) of 23S rRNA. {ECO:0000256|HAMAP-Rule:MF_01859, ECO:0000256|SAAS:SAAS01170731}.	S2KWG5	tr|S2KWG5|S2KWG5_9PSED Ribosomal RNA large subunit methyltransferase G OS=Pseudomonas plecoglossicida NB2011 OX=1330531 GN=rlmG PE=3 SV=1	1	2	2	1	7.2	40.545				3222700	1402000	2812350	GO:0005737(CC:cytoplasm);GO:0052916(MF:23S rRNA (guanine(1835)-N(2))-methyltransferase activity);GO:0003676(MF:nucleic acid binding)			Cytoplasmic	PF05175(Methyltransferase small domain)
S2JTQ8	Ribosomal RNA large subunit methyltransferase J	rlmJ	FUNCTION: Specifically methylates the adenine in position 2030 of 23S rRNA. {ECO:0000256|HAMAP-Rule:MF_00934}.	S2JTQ8;A0A2R7UHD4;A0A099N6L6;A0A495P5Q9	tr|S2JTQ8|S2JTQ8_9PSED Ribosomal RNA large subunit methyltransferase J OS=Pseudomonas plecoglossicida NB2011 OX=1330531 GN=rlmJ PE=3 SV=1;tr|A0A2R7UHD4|A0A2R7UHD4_9PSED Ribosomal RNA large subunit methyltransferase J OS=Pseudomonas plecoglossicida OX=70775	4	10	10	10	37.1	31.787				14047000	21289000	18168000	GO:0070475(BP:rRNA base methylation);GO:0036307(MF:23S rRNA (adenine(2030)-N(6))-methyltransferase activity);GO:0003723(MF:RNA binding)			Cytoplasmic	PF04378(Ribosomal RNA large subunit methyltransferase D, RlmJ)
S2K681	Ribosomal RNA large subunit methyltransferase M	rlmM	FUNCTION: Catalyzes the 2'-O-methylation at nucleotide C2498 in 23S rRNA. {ECO:0000256|HAMAP-Rule:MF_01551, ECO:0000256|SAAS:SAAS00368255}.	S2K681;A0A2A3M7G2;A0A495PFC5;A0A2R7URD2;A0A0B5KEL2	tr|S2K681|S2K681_9PSED Ribosomal RNA large subunit methyltransferase M OS=Pseudomonas plecoglossicida NB2011 OX=1330531 GN=rlmM PE=3 SV=1	5	3	3	3	8.5	40.074				1224200	2074400	2149300	GO:0032259(BP:methylation);GO:0006364(BP:rRNA processing);GO:0005737(CC:cytoplasm);GO:0008757(MF:S-adenosylmethionine-dependent methyltransferase activity)			Cytoplasmic	PF01728(FtsJ-like methyltransferase)
S2K015	Ribosomal RNA small subunit methyltransferase A	rsmA	FUNCTION: Specifically dimethylates two adjacent adenosines (A1518 and A1519) in the loop of a conserved hairpin near the 3'-end of 16S rRNA in the 30S particle. May play a critical role in biogenesis of 30S subunits. {ECO:0000256|HAMAP-Rule:MF_00607}.	S2K015;A0A099MUH9;A0A2R7UFK1;A0A495P6B1	tr|S2K015|S2K015_9PSED Ribosomal RNA small subunit methyltransferase A OS=Pseudomonas plecoglossicida NB2011 OX=1330531 GN=rsmA PE=3 SV=1;tr|A0A099MUH9|A0A099MUH9_9PSED Ribosomal RNA small subunit methyltransferase A OS=Pseudomonas plecoglossicida OX=70775	4	6	6	6	26.7	29.553				11486000	10948000	11717000	GO:0005737(CC:cytoplasm);GO:0052908(MF:16S rRNA (adenine(1518)-N(6)/adenine(1519)-N(6))-dimethyltransferase activity);GO:0003723(MF:RNA binding);GO:0000179(MF:rRNA (adenine-N6,N6-)-dimethyltransferase activity)			Cytoplasmic	PF00398(Ribosomal RNA adenine dimethylase)
S2KSW9	Ribosomal RNA small subunit methyltransferase D	L321_12279	FUNCTION: Specifically methylates the guanine in position 966 of 16S rRNA in the assembled 30S particle. {ECO:0000256|PIRNR:PIRNR004553}.	S2KSW9;A0A2R7UPQ3;A0A495P6B5;A0A0B5KKJ3	tr|S2KSW9|S2KSW9_9PSED Ribosomal RNA small subunit methyltransferase D OS=Pseudomonas plecoglossicida NB2011 OX=1330531 GN=L321_12279 PE=3 SV=1;tr|A0A2R7UPQ3|A0A2R7UPQ3_9PSED Ribosomal RNA small subunit methyltransferase D OS=Pseudomonas plecoglossicida OX	4	5	5	5	34.5	22.439				7759900	15004000	11881950	GO:0052913(MF:16S rRNA (guanine(966)-N(2))-methyltransferase activity);GO:0003676(MF:nucleic acid binding)			Cytoplasmic	PF03602(Conserved hypothetical protein 95)
S2KGC0	Ribosomal RNA small subunit methyltransferase G	gidB	FUNCTION: Specifically methylates the N7 position of guanine in position 527 of 16S rRNA. {ECO:0000256|HAMAP-Rule:MF_00074}.	S2KGC0;A0A495P7G0;A0A2R7UKY5;A0A2A3M350;A0A0B5KLN1	tr|S2KGC0|S2KGC0_9PSED Ribosomal RNA small subunit methyltransferase G OS=Pseudomonas plecoglossicida NB2011 OX=1330531 GN=gidB PE=3 SV=1;tr|A0A495P7G0|A0A495P7G0_9PSED Ribosomal RNA small subunit methyltransferase G OS=Pseudomonas plecoglossicida OX=70775	5	5	5	5	28.2	23.933				3734600	9288600	7011600	GO:0005737(CC:cytoplasm);GO:0070043(MF:rRNA (guanine-N7-)-methyltransferase activity)			Cytoplasmic	PF02527(rRNA small subunit methyltransferase G)
S2KLD1	Ribosomal RNA small subunit methyltransferase H	rsmH	FUNCTION: Specifically methylates the N4 position of cytidine in position 1402 (C1402) of 16S rRNA. {ECO:0000256|HAMAP-Rule:MF_01007}.	S2KLD1;A0A495PHA1;A0A099N657	tr|S2KLD1|S2KLD1_9PSED Ribosomal RNA small subunit methyltransferase H OS=Pseudomonas plecoglossicida NB2011 OX=1330531 GN=rsmH PE=3 SV=1;tr|A0A495PHA1|A0A495PHA1_9PSED Ribosomal RNA small subunit methyltransferase H OS=Pseudomonas plecoglossicida OX=70775	3	11	11	3	49.5	34.436				43418000	60809000	52613500	GO:0070475(BP:rRNA base methylation);GO:0005737(CC:cytoplasm);GO:0071424(MF:rRNA (cytosine-N4-)-methyltransferase activity)			Cytoplasmic	PF01795(MraW methylase family)
A0A099MU94	Ribosome maturation factor RimM	rimM	FUNCTION: An accessory protein needed during the final step in the assembly of 30S ribosomal subunit, possibly for assembly of the head region. Probably interacts with S19. Essential for efficient processing of 16S rRNA. May be needed both before and after RbfA during the maturation of 16S rRNA. It has affinity for free ribosomal 30S subunits but not for 70S ribosomes. {ECO:0000256|HAMAP-Rule:MF_…	A0A099MU94;S2KAV3;A0A495PGX0	tr|A0A099MU94|A0A099MU94_9PSED Ribosome maturation factor RimM OS=Pseudomonas plecoglossicida OX=70775 GN=rimM PE=3 SV=1;tr|S2KAV3|S2KAV3_9PSED Ribosome maturation factor RimM OS=Pseudomonas plecoglossicida NB2011 OX=1330531 GN=rimM PE=3 SV=1;tr|A0A495PGX0	3	5	5	5	26.4	20.063				78488000	49065000	64276500	GO:0042274(BP:ribosomal small subunit biogenesis);GO:0006364(BP:rRNA processing);GO:0005737(CC:cytoplasm);GO:0005840(CC:ribosome);GO:0043022(MF:ribosome binding)			Cytoplasmic	PF01782(RimM N-terminal domain);PF05239(PRC-barrel domain)
S2KXD4	Ribosome-binding factor A	rbfA	FUNCTION: One of several proteins that assist in the late maturation steps of the functional core of the 30S ribosomal subunit. Associates with free 30S ribosomal subunits (but not with 30S subunits that are part of 70S ribosomes or polysomes). Required for efficient processing of 16S rRNA. May interact with the 5'-terminal helix region of 16S rRNA. {ECO:0000256|HAMAP-Rule:MF_00003, ECO:0000256|S…	S2KXD4;A0A495PLJ4;A0A2R7UIN0;A0A099N615	tr|S2KXD4|S2KXD4_9PSED Ribosome-binding factor A OS=Pseudomonas plecoglossicida NB2011 OX=1330531 GN=rbfA PE=3 SV=1;tr|A0A495PLJ4|A0A495PLJ4_9PSED Ribosome-binding factor A OS=Pseudomonas plecoglossicida OX=70775 GN=rbfA PE=3 SV=1	4	7	7	7	62.9	14.916				31752000	32209000	32480500	GO:0030490(BP:maturation of SSU-rRNA);GO:0005737(CC:cytoplasm)			Cytoplasmic	PF02033(Ribosome-binding factor A)
S2K607	RNA polymerase sigma factor SigX	L321_10600		S2K607;A0A099MVY5	tr|S2K607|S2K607_9PSED RNA polymerase sigma factor SigX OS=Pseudomonas plecoglossicida NB2011 OX=1330531 GN=L321_10600 PE=3 SV=1;tr|A0A099MVY5|A0A099MVY5_9PSED RNA polymerase sigma factor SigX OS=Pseudomonas plecoglossicida OX=70775 GN=C7318_4433 PE=3 SV=1	2	2	2	2	10.6	22.434				1055100	1015200	1535150	GO:0006352(BP:DNA-templated transcription, initiation);GO:0003677(MF:DNA binding);GO:0003700(MF:DNA-binding transcription factor activity);GO:0016987(MF:sigma factor activity)			Cytoplasmic	PF04542(Sigma-70 region 2);PF04545(Sigma-70, region 4)
S2KUZ3	RNA polymerase sigma-54 factor	L321_08690	FUNCTION: Sigma factors are initiation factors that promote the attachment of RNA polymerase to specific initiation sites and are then released. {ECO:0000256|PIRNR:PIRNR000774}.	S2KUZ3;A0A495PDA5;A0A2R7UKV0;A0A2A3MAF4;A0A099MW75	tr|S2KUZ3|S2KUZ3_9PSED RNA polymerase sigma-54 factor OS=Pseudomonas plecoglossicida NB2011 OX=1330531 GN=L321_08690 PE=3 SV=1;tr|A0A495PDA5|A0A495PDA5_9PSED RNA polymerase sigma-54 factor OS=Pseudomonas plecoglossicida OX=70775 GN=C7318_1605 PE=3 SV=1;tr|	5	10	10	10	27.6	56.176				22532000	16400000	19966000	GO:0006352(BP:DNA-templated transcription, initiation);GO:0003677(MF:DNA binding);GO:0001216(MF:bacterial-type RNA polymerase transcriptional activator activity, sequence-specific DNA binding);GO:0003899(MF:DNA-directed 5'-3' RNA polymerase activity);GO:0016987(MF:sigma factor activity)	K03092(rpoN)	ko02020(Two-component system);ko05111(Biofilm formation - Vibrio cholerae);ko02040(Flagellar assembly)	Cytoplasmic	PF04963(Sigma-54 factor, core binding domain);PF04552(Sigma-54, DNA binding domain);PF00309(Sigma-54 factor, Activator interacting domain (AID))
S2KWC1	RNA polymerase-associated protein RapA	rapA	FUNCTION: Transcription regulator that activates transcription by stimulating RNA polymerase (RNAP) recycling in case of stress conditions such as supercoiled DNA or high salt concentrations. Probably acts by releasing the RNAP, when it is trapped or immobilized on tightly supercoiled DNA. Does not activate transcription on linear DNA. Probably not involved in DNA repair. {ECO:0000256|HAMAP-Rule:…	S2KWC1;A0A495PAT1;A0A2R7UCC0;A0A0B5K8M6	tr|S2KWC1|S2KWC1_9PSED RNA polymerase-associated protein RapA OS=Pseudomonas plecoglossicida NB2011 OX=1330531 GN=rapA PE=3 SV=1;tr|A0A495PAT1|A0A495PAT1_9PSED RNA polymerase-associated protein RapA OS=Pseudomonas plecoglossicida OX=70775 GN=rapA PE=3 SV=1	4	12	12	12	14.3	106.09				41791000	23178000	32984500	GO:0006355(BP:regulation of transcription, DNA-templated);GO:0005524(MF:ATP binding);GO:0003677(MF:DNA binding);GO:0004386(MF:helicase activity)			Cytoplasmic	PF00271(Helicase conserved C-terminal domain);PF12137(RNA polymerase recycling family C-terminal);PF00176(SNF2 family N-terminal domain)
S2KX71	RNA-binding S1 domain-containing protein	L321_04430		S2KX71;A0A495P8U0;A0A099N598	tr|S2KX71|S2KX71_9PSED RNA-binding S1 domain-containing protein OS=Pseudomonas plecoglossicida NB2011 OX=1330531 GN=L321_04430 PE=3 SV=1;tr|A0A495P8U0|A0A495P8U0_9PSED Uncharacterized protein OS=Pseudomonas plecoglossicida OX=70775 GN=C7318_1965 PE=3 SV=1;	3	5	5	5	19.8	31.245				7823500	8917900	8870700				Cytoplasmic	PF13509(S1 domain)
S2K2S4	RND family efflux transporter MFP subunit	L321_07427		S2K2S4;A0A2R7UPJ2;A0A495P8M8;A0A0B5K751	tr|S2K2S4|S2K2S4_9PSED RND family efflux transporter MFP subunit OS=Pseudomonas plecoglossicida NB2011 OX=1330531 GN=L321_07427 PE=3 SV=1;tr|A0A2R7UPJ2|A0A2R7UPJ2_9PSED Efflux RND transporter periplasmic adaptor subunit OS=Pseudomonas plecoglossicida OX=70	4	13	13	13	44.5	38.376				24711000	15440000	20575500	GO:0016020(CC:membrane);GO:0022857(MF:transmembrane transporter activity)			OuterMembrane;Periplasmic	PF16576(Barrel-sandwich domain of CusB or HlyD membrane-fusion)
S2K381	rRNA (Guanine-N(1)-)-methyltransferase	L321_06816		S2K381;A0A495PGP7;A0A2R7UK55;A0A2A3M9A9;A0A099MWM2	tr|S2K381|S2K381_9PSED rRNA (Guanine-N(1)-)-methyltransferase OS=Pseudomonas plecoglossicida NB2011 OX=1330531 GN=L321_06816 PE=4 SV=1;tr|A0A495PGP7|A0A495PGP7_9PSED 23S rRNA m(1)G-745 methyltransferase OS=Pseudomonas plecoglossicida OX=70775 GN=C7318_4929	5	5	5	5	23.3	29.879				2525900	4359300	3942600	GO:0032259(BP:methylation);GO:0046872(MF:metal ion binding);GO:0008168(MF:methyltransferase activity)			Cytoplasmic	PF13649(Methyltransferase domain)
S2JXW6	S-adenosylmethionine:tRNA ribosyltransferase-isomerase	queA	FUNCTION: Transfers and isomerizes the ribose moiety from AdoMet to the 7-aminomethyl group of 7-deazaguanine (preQ1-tRNA) to give epoxyqueuosine (oQ-tRNA). {ECO:0000256|HAMAP-Rule:MF_00113, ECO:0000256|SAAS:SAAS00958175}.	S2JXW6;A0A2R7UHI9;A0A495P9T8;A0A099MVV1	tr|S2JXW6|S2JXW6_9PSED S-adenosylmethionine:tRNA ribosyltransferase-isomerase OS=Pseudomonas plecoglossicida NB2011 OX=1330531 GN=queA PE=3 SV=1;tr|A0A2R7UHI9|A0A2R7UHI9_9PSED S-adenosylmethionine:tRNA ribosyltransferase-isomerase OS=Pseudomonas plecogloss	4	6	6	3	23.2	38.258				9362600	9767000	10064800	GO:0008616(BP:queuosine biosynthetic process);GO:0005737(CC:cytoplasm);GO:0016853(MF:isomerase activity);GO:0016740(MF:transferase activity)			Cytoplasmic	PF02547(Queuosine biosynthesis protein)
S2K0Z6	Sarcosine oxidase subunit beta	L321_12025		S2K0Z6;A0A099N7I8	tr|S2K0Z6|S2K0Z6_9PSED Sarcosine oxidase subunit beta OS=Pseudomonas plecoglossicida NB2011 OX=1330531 GN=L321_12025 PE=4 SV=1;tr|A0A099N7I8|A0A099N7I8_9PSED Heterotetrameric sarcosine oxidase beta subunit OS=Pseudomonas plecoglossicida OX=70775 GN=C7318_0	2	3	3	3	10.6	45.225				49831000	9124400	29977700	GO:0046653(BP:tetrahydrofolate metabolic process);GO:0008115(MF:sarcosine oxidase activity)	K00303(soxB)	ko00260(Glycine, serine and threonine metabolism)	Cytoplasmic	PF01266(FAD dependent oxidoreductase)
S2KJW3	Sarcosine oxidase subunit delta	L321_12020		S2KJW3;A0A495P831;A0A099N9T3	tr|S2KJW3|S2KJW3_9PSED Sarcosine oxidase subunit delta OS=Pseudomonas plecoglossicida NB2011 OX=1330531 GN=L321_12020 PE=4 SV=1;tr|A0A495P831|A0A495P831_9PSED Heterotetrameric sarcosine oxidase delta subunit OS=Pseudomonas plecoglossicida OX=70775 GN=C7318	3	2	2	2	21.6	12.603				5761300	6382500	6571900	GO:0046653(BP:tetrahydrofolate metabolic process);GO:0008115(MF:sarcosine oxidase activity)	K00304(soxD)	ko00260(Glycine, serine and threonine metabolism)	Cytoplasmic	PF04267(Sarcosine oxidase, delta subunit family)
S2K0G2	Sarcosine oxidase subunit gamma	L321_12010		S2K0G2;A0A099N782;A0A495P9G3;A0A2R7UI26	tr|S2K0G2|S2K0G2_9PSED Sarcosine oxidase subunit gamma OS=Pseudomonas plecoglossicida NB2011 OX=1330531 GN=L321_12010 PE=4 SV=1;tr|A0A099N782|A0A099N782_9PSED Sarcosine oxidase subunit gamma OS=Pseudomonas plecoglossicida OX=70775 GN=CMV24_11425 PE=4 SV=1;	4	6	6	6	41.9	23.025				12706000	8205100	10955550	GO:1901053(BP:sarcosine catabolic process);GO:0008115(MF:sarcosine oxidase activity)	K00305(soxG)	ko00260(Glycine, serine and threonine metabolism)	Cytoplasmic	PF04268(Sarcosine oxidase, gamma subunit family)
S2KDR2	Sec-independent protein translocase protein TatA	tatA	FUNCTION: Part of the twin-arginine translocation (Tat) system that transports large folded proteins containing a characteristic twin-arginine motif in their signal peptide across membranes. TatA could form the protein-conducting channel of the Tat system. {ECO:0000256|HAMAP-Rule:MF_00236, ECO:0000256|SAAS:SAAS01089842}.	S2KDR2	tr|S2KDR2|S2KDR2_9PSED Sec-independent protein translocase protein TatA OS=Pseudomonas plecoglossicida NB2011 OX=1330531 GN=tatA PE=3 SV=1	1	1	1	1	11.6	10.435				31332000	19231000	25781500	GO:0043953(BP:protein transport by the Tat complex);GO:0005887(CC:integral component of plasma membrane);GO:0033281(CC:TAT protein transport complex);GO:0008320(MF:protein transmembrane transporter activity)	K03116(tatA)	ko03070(Bacterial secretion system);ko03060(Protein export)	Periplasmic	PF02416(mttA/Hcf106 family)
S2KN96	Secretion protein HlyD family protein	L321_05712		S2KN96;A0A495P9A4;A0A2A3M9K7;A0A0B5K5Q7	tr|S2KN96|S2KN96_9PSED Secretion protein HlyD family protein OS=Pseudomonas plecoglossicida NB2011 OX=1330531 GN=L321_05712 PE=4 SV=1	4	5	5	5	19.3	39.939				6329500	3655100	5492300	GO:0016021(CC:integral component of membrane)			InnerMembrane;Cytoplasmic	PF16576(Barrel-sandwich domain of CusB or HlyD membrane-fusion)
S2JXV7	Selenide, water dikinase	selD	FUNCTION: Synthesizes selenophosphate from selenide and ATP. {ECO:0000256|HAMAP-Rule:MF_00625, ECO:0000256|SAAS:SAAS01229976}.	S2JXV7;A0A099MTU6	tr|S2JXV7|S2JXV7_9PSED Selenide, water dikinase OS=Pseudomonas plecoglossicida NB2011 OX=1330531 GN=selD PE=3 SV=1;tr|A0A099MTU6|A0A099MTU6_9PSED Selenide, water dikinase OS=Pseudomonas plecoglossicida OX=70775 GN=selD PE=3 SV=1	2	9	9	4	30.5	36.355				42398000	71943000	57670500	GO:0016260(BP:selenocysteine biosynthetic process);GO:0005524(MF:ATP binding);GO:0000287(MF:magnesium ion binding);GO:0004756(MF:selenide, water dikinase activity)	K01008(selD)	ko00450(Selenocompound metabolism)	Cytoplasmic	PF02769(AIR synthase related protein, C-terminal domain);PF00586(AIR synthase related protein, N-terminal domain)
S2JZY2	Selenocysteine-specific elongation factor	L321_12694		S2JZY2	tr|S2JZY2|S2JZY2_9PSED Selenocysteine-specific elongation factor OS=Pseudomonas plecoglossicida NB2011 OX=1330531 GN=L321_12694 PE=4 SV=1	1	3	3	1	4.8	70.786				1702400	714590	1708495	GO:0001514(BP:selenocysteine incorporation);GO:0005737(CC:cytoplasm);GO:0005525(MF:GTP binding);GO:0003924(MF:GTPase activity);GO:0003746(MF:translation elongation factor activity)			InnerMembrane;Cytoplasmic	PF09106(Elongation factor SelB, winged helix);PF09107(Elongation factor SelB, winged helix);PF00009(Elongation factor Tu GTP binding domain)
S2KTG5	Serine hydroxymethyltransferase	glyA	FUNCTION: Catalyzes the reversible interconversion of serine and glycine with tetrahydrofolate (THF) serving as the one-carbon carrier. This reaction serves as the major source of one-carbon groups required for the biosynthesis of purines, thymidylate, methionine, and other important biomolecules. Also exhibits THF-independent aldolase activity toward beta-hydroxyamino acids, producing glycine an…	S2KTG5;A0A495P631;A0A2R7UF85;A0A099N8V7;L7Y8B0;A0A0B5KBX2	tr|S2KTG5|S2KTG5_9PSED Serine hydroxymethyltransferase OS=Pseudomonas plecoglossicida NB2011 OX=1330531 GN=glyA PE=3 SV=1;tr|A0A495P631|A0A495P631_9PSED Serine hydroxymethyltransferase OS=Pseudomonas plecoglossicida OX=70775 GN=glyA PE=3 SV=1;tr|A0A2R7UF85	6	6	4	4	14.1	44.633				50739000	28898000	40318500	GO:0019264(BP:glycine biosynthetic process from serine);GO:0032259(BP:methylation);GO:0035999(BP:tetrahydrofolate interconversion);GO:0005737(CC:cytoplasm);GO:0004372(MF:glycine hydroxymethyltransferase activity);GO:0008168(MF:methyltransferase activity);GO:0030170(MF:pyridoxal phosphate binding)	K00600(glyA)	ko01240(Biosynthesis of cofactors);ko00680(Methane metabolism);ko00630(Glyoxylate and dicarboxylate metabolism);ko00670(One carbon pool by folate);ko00460(Cyanoamino acid metabolism);ko00260(Glycine, serine and threonine metabolism)	Cytoplasmic	PF00464(Serine hydroxymethyltransferase)
S2JYN5	Serine O-acetyltransferase	L321_15696		S2JYN5;A0A495P7M1;A0A2R7UG77;A0A2A3MA31;A0A0B5KAC4	tr|S2JYN5|S2JYN5_9PSED Serine O-acetyltransferase OS=Pseudomonas plecoglossicida NB2011 OX=1330531 GN=L321_15696 PE=3 SV=1;tr|A0A495P7M1|A0A495P7M1_9PSED Serine O-acetyltransferase OS=Pseudomonas plecoglossicida OX=70775 GN=C7318_1489 PE=3 SV=1;tr|A0A2R7UG	5	9	9	9	41	28.215				13562000	7786500	11174250	GO:0006535(BP:cysteine biosynthetic process from serine);GO:0005737(CC:cytoplasm);GO:0009001(MF:serine O-acetyltransferase activity)	K00640(cysE)	ko00270(Cysteine and methionine metabolism);ko05111(Biofilm formation - Vibrio cholerae);ko00920(Sulfur metabolism)	Cytoplasmic	PF00132(Bacterial transferase hexapeptide (six repeats))
S2KGX2	Serine O-acetyltransferase	L321_16588		S2KGX2;A0A2A3M1X3;A0A2R7UNP4;A0A0B5KR90;A0A495P7T1	tr|S2KGX2|S2KGX2_9PSED Serine O-acetyltransferase OS=Pseudomonas plecoglossicida NB2011 OX=1330531 GN=L321_16588 PE=3 SV=1;tr|A0A2A3M1X3|A0A2A3M1X3_9PSED Serine O-acetyltransferase OS=Pseudomonas plecoglossicida OX=70775 GN=CMV24_18650 PE=3 SV=1;tr|A0A2R7U	5	10	10	10	50.6	33.472				58250000	62509000	60879500	GO:0006535(BP:cysteine biosynthetic process from serine);GO:0005737(CC:cytoplasm);GO:0009001(MF:serine O-acetyltransferase activity)	K00640(cysE)	ko00270(Cysteine and methionine metabolism);ko05111(Biofilm formation - Vibrio cholerae);ko00920(Sulfur metabolism)	Cytoplasmic	PF00132(Bacterial transferase hexapeptide (six repeats))
A0A2R7UFX7	Serine/threonine transporter SstT	sstT	FUNCTION: Involved in the import of serine and threonine into the cell, with the concomitant import of sodium (symport system). {ECO:0000256|HAMAP-Rule:MF_01582, ECO:0000256|SAAS:SAAS01078444}.	A0A2R7UFX7;S2K5I6;A0A495PG29;A0A0B5K8X3	tr|A0A2R7UFX7|A0A2R7UFX7_9PSED Serine/threonine transporter SstT OS=Pseudomonas plecoglossicida OX=70775 GN=sstT PE=3 SV=1;tr|S2K5I6|S2K5I6_9PSED Serine/threonine transporter SstT OS=Pseudomonas plecoglossicida NB2011 OX=1330531 GN=sstT PE=3 SV=1;tr|A0A495	4	1	1	1	3.7	41.859				1988500	2063800	2526150	GO:0032329(BP:serine transport);GO:0015826(BP:threonine transport);GO:0016021(CC:integral component of membrane);GO:0005886(CC:plasma membrane);GO:0015171(MF:amino acid transmembrane transporter activity);GO:0015293(MF:symporter activity)			InnerMembrane	PF00375(Sodium:dicarboxylate symporter family)
A0A495PB85	SH3 domain protein	C7318_2904		A0A495PB85	tr|A0A495PB85|A0A495PB85_9PSED SH3 domain protein OS=Pseudomonas plecoglossicida OX=70775 GN=C7318_2904 PE=4 SV=1	1	3	1	1	11.1	23.643				2792600	2900300	3346450	GO:0016021(CC:integral component of membrane)			OuterMembrane;Periplasmic	PF08239(Bacterial SH3 domain)
S2K7I4	Short chain dehydrogenase	L321_07838		S2K7I4;A0A495PC63;A0A2R7UG92;A0A099N1B9	tr|S2K7I4|S2K7I4_9PSED Short chain dehydrogenase OS=Pseudomonas plecoglossicida NB2011 OX=1330531 GN=L321_07838 PE=4 SV=1;tr|A0A495PC63|A0A495PC63_9PSED NAD(P)-dependent dehydrogenase (Short-subunit alcohol dehydrogenase family) OS=Pseudomonas plecoglossic	4	4	4	4	18.4	26.806				3782700	4080300	4431500	GO:0016491(MF:oxidoreductase activity)	K00059(fabG)	ko00333(Prodigiosin biosynthesis);ko01240(Biosynthesis of cofactors);ko00780(Biotin metabolism);ko00061(Fatty acid biosynthesis)	Cytoplasmic	PF13561(Enoyl-(Acyl carrier protein) reductase)
S2KL76	Short chain dehydrogenase	L321_23501		S2KL76;A0A495PK06;A0A2R7UIH1;A0A2A3M627;A0A0B5JUD4	tr|S2KL76|S2KL76_9PSED Short chain dehydrogenase OS=Pseudomonas plecoglossicida NB2011 OX=1330531 GN=L321_23501 PE=3 SV=1;tr|A0A495PK06|A0A495PK06_9PSED Short-subunit dehydrogenase OS=Pseudomonas plecoglossicida OX=70775 GN=C7318_5201 PE=3 SV=1	5	6	6	6	27	28.747				2097100	2334400	2715750	GO:0016491(MF:oxidoreductase activity)			Cytoplasmic	PF00106(short chain dehydrogenase)
S2K3U2	Short chain dehydrogenase/reductase family oxidoreductase	L321_05617		S2K3U2;A0A495P769	tr|S2K3U2|S2K3U2_9PSED Short chain dehydrogenase/reductase family oxidoreductase OS=Pseudomonas plecoglossicida NB2011 OX=1330531 GN=L321_05617 PE=4 SV=1;tr|A0A495P769|A0A495P769_9PSED Short subunit dehydrogenase OS=Pseudomonas plecoglossicida OX=70775 GN=	2	2	2	2	8.6	25.522				3711000	9993600	7352300				Cytoplasmic	PF00106(short chain dehydrogenase)
S2JT74	Short-chain dehydrogenase/reductase family protein	L321_23496		S2JT74;A0A2R7UJ96;A0A2A3M5S5;A0A0B5KBU4	tr|S2JT74|S2JT74_9PSED Short-chain dehydrogenase/reductase family protein OS=Pseudomonas plecoglossicida NB2011 OX=1330531 GN=L321_23496 PE=4 SV=1;tr|A0A2R7UJ96|A0A2R7UJ96_9PSED SDR family NAD(P)-dependent oxidoreductase OS=Pseudomonas plecoglossicida OX=7	4	4	4	4	18.6	27.989				8857000	18902000	14379500	GO:0016491(MF:oxidoreductase activity)	K00059(fabG)	ko00333(Prodigiosin biosynthesis);ko01240(Biosynthesis of cofactors);ko00780(Biotin metabolism);ko00061(Fatty acid biosynthesis)	Cytoplasmic	PF13561(Enoyl-(Acyl carrier protein) reductase)
S2K0Q3	Short-chain dehydrogenase/reductase SDR	L321_20532		S2K0Q3	tr|S2K0Q3|S2K0Q3_9PSED Short-chain dehydrogenase/reductase SDR OS=Pseudomonas plecoglossicida NB2011 OX=1330531 GN=L321_20532 PE=4 SV=1	1	2	2	1	10.9	26.063				3445500	1645600	3045550	GO:0016491(MF:oxidoreductase activity)	K00059(fabG)	ko00333(Prodigiosin biosynthesis);ko01240(Biosynthesis of cofactors);ko00780(Biotin metabolism);ko00061(Fatty acid biosynthesis)	Cytoplasmic	PF13561(Enoyl-(Acyl carrier protein) reductase)
S2KHT2	Sigma-54 dependent transcription regulator	L321_14901		S2KHT2;A0A495PAU1;A0A2R7URG4;A0A0B5K1D3	tr|S2KHT2|S2KHT2_9PSED Sigma-54 dependent transcription regulator OS=Pseudomonas plecoglossicida NB2011 OX=1330531 GN=L321_14901 PE=4 SV=1;tr|A0A495PAU1|A0A495PAU1_9PSED Sigma-54 specific flagellar transcriptional regulator A OS=Pseudomonas plecoglossicida	4	11	11	10	28.7	55.36				57357000	64645000	61501000	GO:0006355(BP:regulation of transcription, DNA-templated);GO:0005524(MF:ATP binding);GO:0043565(MF:sequence-specific DNA binding);GO:0008134(MF:transcription factor binding)	K10941(flrA)	ko02025(Biofilm formation - Pseudomonas aeruginosa);ko02040(Flagellar assembly);ko02020(Two-component system);ko05111(Biofilm formation - Vibrio cholerae)	Cytoplasmic	PF02954(Bacterial regulatory protein, Fis family);PF00158(Sigma-54 interaction domain);PF06490(Flagellar regulatory protein FleQ)
S2KMB0	Sigma-54 dependent transcriptional regulator	L321_07487		S2KMB0;A0A099N5I2	tr|S2KMB0|S2KMB0_9PSED Sigma-54 dependent transcriptional regulator OS=Pseudomonas plecoglossicida NB2011 OX=1330531 GN=L321_07487 PE=4 SV=1	2	4	4	3	18.8	30.134				4462200	5701000	5581600	GO:0006355(BP:regulation of transcription, DNA-templated);GO:0005524(MF:ATP binding);GO:0003677(MF:DNA binding);GO:0008134(MF:transcription factor binding)	K10943(flrC)	ko02020(Two-component system);ko02040(Flagellar assembly);ko05111(Biofilm formation - Vibrio cholerae)	Cytoplasmic	PF00158(Sigma-54 interaction domain)
S2KUM5	Siroheme synthase	cysG	FUNCTION: Multifunctional enzyme that catalyzes the SAM-dependent methylations of uroporphyrinogen III at position C-2 and C-7 to form precorrin-2 via precorrin-1. Then it catalyzes the NAD-dependent ring dehydrogenation of precorrin-2 to yield sirohydrochlorin. Finally, it catalyzes the ferrochelation of sirohydrochlorin to yield siroheme. {ECO:0000256|HAMAP-Rule:MF_01646, ECO:0000256|SAAS:SAAS0…	S2KUM5;A0A2R7UFK6;A0A0B5KAU8;A0A495PAC2	tr|S2KUM5|S2KUM5_9PSED Siroheme synthase OS=Pseudomonas plecoglossicida NB2011 OX=1330531 GN=cysG PE=3 SV=1;tr|A0A2R7UFK6|A0A2R7UFK6_9PSED Siroheme synthase OS=Pseudomonas plecoglossicida OX=70775 GN=cobA PE=3 SV=1;tr|A0A0B5KAU8|A0A0B5KAU8_9PSED Siroheme s	4	12	12	12	31.5	49.368				21843000	10218000	16530500	GO:0009236(BP:cobalamin biosynthetic process);GO:0032259(BP:methylation);GO:0019354(BP:siroheme biosynthetic process);GO:0051287(MF:NAD binding);GO:0043115(MF:precorrin-2 dehydrogenase activity);GO:0051266(MF:sirohydrochlorin ferrochelatase activity);GO:0004851(MF:uroporphyrin-III C-methyltransferase activity)	K02302(cysG)	ko01240(Biosynthesis of cofactors);ko00860(Porphyrin metabolism)	Cytoplasmic	PF13241(Putative NAD(P)-binding);PF10414(Sirohaem synthase dimerisation region);PF00590(Tetrapyrrole (Corrin/Porphyrin) Methylases);PF14824(Sirohaem biosynthesis protein central)
A0A495P4I2	SM-20-related protein	C7318_0359		A0A495P4I2;A0A2R7UMC1;A0A2A3M1Q8;S2KMC1;A0A0B5K8L2	tr|A0A495P4I2|A0A495P4I2_9PSED SM-20-related protein OS=Pseudomonas plecoglossicida OX=70775 GN=C7318_0359 PE=4 SV=1;tr|A0A2R7UMC1|A0A2R7UMC1_9PSED 2OG-Fe(II) oxygenase OS=Pseudomonas plecoglossicida OX=70775 GN=DBB42_06455 PE=4 SV=1;tr|A0A2A3M1Q8|A0A2A3M1	5	2	2	2	11.4	23.772				29196000	57945000	44070500	GO:0005506(MF:iron ion binding);GO:0031418(MF:L-ascorbic acid binding);GO:0016705(MF:oxidoreductase activity, acting on paired donors, with incorporation or reduction of molecular oxygen)			Cytoplasmic	PF13640(2OG-Fe(II) oxygenase superfamily)
S2JYJ7	Small ribosomal subunit biogenesis GTPase RsgA	rsgA	FUNCTION: One of several proteins that assist in the late maturation steps of the functional core of the 30S ribosomal subunit. Helps release RbfA from mature subunits. May play a role in the assembly of ribosomal proteins into the subunit. Circularly permuted GTPase that catalyzes slow GTP hydrolysis, GTPase activity is stimulated by the 30S ribosomal subunit. {ECO:0000256|HAMAP-Rule:MF_01820, E…	S2JYJ7	tr|S2JYJ7|S2JYJ7_9PSED Small ribosomal subunit biogenesis GTPase RsgA OS=Pseudomonas plecoglossicida NB2011 OX=1330531 GN=rsgA PE=3 SV=1	1	5	5	1	18.1	37.726				3797200	1566900	3182050	GO:0042274(BP:ribosomal small subunit biogenesis);GO:0005737(CC:cytoplasm);GO:0005525(MF:GTP binding);GO:0003924(MF:GTPase activity);GO:0046872(MF:metal ion binding);GO:0019843(MF:rRNA binding)	K06949(rsgA)	ko00730(Thiamine metabolism)	Cytoplasmic	PF03193(RsgA GTPase)
S2KXM0	SMP-30/gluconolaconase/LRE domain-containing protein	L321_03721		S2KXM0;A0A2R7UGS7;A0A099MZG0;A0A495PCG7	tr|S2KXM0|S2KXM0_9PSED SMP-30/gluconolaconase/LRE domain-containing protein OS=Pseudomonas plecoglossicida NB2011 OX=1330531 GN=L321_03721 PE=4 SV=1	4	13	13	13	29.3	62.209				18537000	9440500	14488750		K00059(fabG)	ko00333(Prodigiosin biosynthesis);ko01240(Biosynthesis of cofactors);ko00780(Biotin metabolism);ko00061(Fatty acid biosynthesis)	Cytoplasmic	PF08450(SMP-30/Gluconolaconase/LRE-like region);PF00106(short chain dehydrogenase)
A0A2R7UQF0	sn-glycerol-3-phosphate ABC transporter ATP-binding protein UgpC	DBB42_05140		A0A2R7UQF0	tr|A0A2R7UQF0|A0A2R7UQF0_9PSED sn-glycerol-3-phosphate ABC transporter ATP-binding protein UgpC OS=Pseudomonas plecoglossicida OX=70775 GN=DBB42_05140 PE=4 SV=1	1	9	1	1	33.6	41.957				9109500	8899800	9504650	GO:0005524(MF:ATP binding);GO:0016887(MF:ATPase activity)	K10112(msmX)	ko02010(ABC transporters)	Cytoplasmic	PF08402(TOBE domain);PF00005(ABC transporter)
S2K1Z9	SnoaL-like domain-containing protein	L321_08595		S2K1Z9	tr|S2K1Z9|S2K1Z9_9PSED SnoaL-like domain-containing protein OS=Pseudomonas plecoglossicida NB2011 OX=1330531 GN=L321_08595 PE=4 SV=1	1	4	4	4	28.2	17.737				23472000	27856000	26164000				Cytoplasmic	PF12680(SnoaL-like domain)
S2KDH9	Sodium/proline symporter	L321_22647	FUNCTION: Catalyzes the sodium-dependent uptake of extracellular L-proline. {ECO:0000256|RuleBase:RU366012}.	S2KDH9;A0A2R7UKG2;A0A099N533	tr|S2KDH9|S2KDH9_9PSED Sodium/proline symporter OS=Pseudomonas plecoglossicida NB2011 OX=1330531 GN=L321_22647 PE=3 SV=1;tr|A0A2R7UKG2|A0A2R7UKG2_9PSED Sodium/proline symporter OS=Pseudomonas plecoglossicida OX=70775 GN=putP PE=3 SV=1;tr|A0A099N533|A0A099N	3	5	5	4	13.2	52.58				9586100	13013000	11799550	GO:0015824(BP:proline transport);GO:0016021(CC:integral component of membrane);GO:0005886(CC:plasma membrane);GO:0005298(MF:proline:sodium symporter activity);GO:0031402(MF:sodium ion binding)			InnerMembrane	PF00474(Sodium:solute symporter family)
S2K7V1	Spermidine/putrescine import ATP-binding protein PotA	potA	FUNCTION: Part of the ABC transporter complex PotABCD involved in spermidine/putrescine import. Responsible for energy coupling to the transport system. {ECO:0000256|RuleBase:RU364083, ECO:0000256|SAAS:SAAS00083152}.	S2K7V1;A0A2R7UR02;A0A099N8B0;A0A495P7Z9	tr|S2K7V1|S2K7V1_9PSED Spermidine/putrescine import ATP-binding protein PotA OS=Pseudomonas plecoglossicida NB2011 OX=1330531 GN=potA PE=3 SV=1;tr|A0A2R7UR02|A0A2R7UR02_9PSED Spermidine/putrescine import ATP-binding protein PotA OS=Pseudomonas plecoglossic	4	10	10	10	25.3	42.459				54336000	37659000	46497500	GO:0043190(CC:ATP-binding cassette (ABC) transporter complex);GO:0005524(MF:ATP binding);GO:0016887(MF:ATPase activity);GO:0015417(MF:polyamine-transporting ATPase activity)	K11076(potG)	ko02010(ABC transporters)	Cytoplasmic	PF00005(ABC transporter);PF08402(TOBE domain)
S2KPT0	Sporulation domain-containing protein	L321_02472		S2KPT0;A0A495PH34	tr|S2KPT0|S2KPT0_9PSED Sporulation domain-containing protein OS=Pseudomonas plecoglossicida NB2011 OX=1330531 GN=L321_02472 PE=4 SV=1	2	5	5	5	35.8	20.542				16795000	13709000	15752000	GO:0042834(MF:peptidoglycan binding)			Cytoplasmic	PF05036(Sporulation related domain)
S2JV99	S-transferase	L321_20947		S2JV99;A0A495PEM2;A0A0B5K5K6;A0A2R7UB25	tr|S2JV99|S2JV99_9PSED S-transferase OS=Pseudomonas plecoglossicida NB2011 OX=1330531 GN=L321_20947 PE=4 SV=1	4	17	17	17	59.9	31.146				68762000	327820000	198791000	GO:0016740(MF:transferase activity)			Periplasmic;Cytoplasmic	PF02798(Glutathione S-transferase, N-terminal domain);PF13410(Glutathione S-transferase, C-terminal domain)
S2K0B0	Stress response kinase A	srkA	FUNCTION: A protein kinase that phosphorylates Ser and Thr residues. Probably acts to suppress the effects of stress linked to accumulation of reactive oxygen species. Probably involved in the extracytoplasmic stress response. {ECO:0000256|HAMAP-Rule:MF_01497}.	S2K0B0	tr|S2K0B0|S2K0B0_9PSED Stress response kinase A OS=Pseudomonas plecoglossicida NB2011 OX=1330531 GN=srkA PE=3 SV=1	1	7	7	3	25.9	36.91				3150200	2566100	3358150	GO:0005737(CC:cytoplasm);GO:0005524(MF:ATP binding);GO:0000287(MF:magnesium ion binding);GO:0004674(MF:protein serine/threonine kinase activity)			Cytoplasmic	PF01636(Phosphotransferase enzyme family)
S2JXF1	Succinate CoA transferase	L321_16932		S2JXF1;A0A495P8Z9;A0A2R7UCC1;A0A099N9D0	tr|S2JXF1|S2JXF1_9PSED Succinate CoA transferase OS=Pseudomonas plecoglossicida NB2011 OX=1330531 GN=L321_16932 PE=3 SV=1;tr|A0A495P8Z9|A0A495P8Z9_9PSED Succinyl-CoA:acetate CoA-transferase OS=Pseudomonas plecoglossicida OX=70775 GN=C7318_0742 PE=3 SV=1;tr	4	7	7	7	15.9	53.854				13329000	6748200	10538600	GO:0006083(BP:acetate metabolic process);GO:0006084(BP:acetyl-CoA metabolic process);GO:0019679(BP:propionate metabolic process, methylcitrate cycle);GO:0008775(MF:acetate CoA-transferase activity);GO:0003986(MF:acetyl-CoA hydrolase activity)	K18118(aarC)	ko00650(Butanoate metabolism);ko00020(Citrate cycle (TCA cycle));ko00620(Pyruvate metabolism)	Cytoplasmic	PF13336(Acetyl-CoA hydrolase/transferase C-terminal domain);PF02550(Acetyl-CoA hydrolase/transferase N-terminal domain)
S2K783	Sulf_transp domain-containing protein	L321_08000		S2K783	tr|S2K783|S2K783_9PSED Sulf_transp domain-containing protein OS=Pseudomonas plecoglossicida NB2011 OX=1330531 GN=L321_08000 PE=3 SV=1	1	2	2	2	6.7	41.953				5083700	4225400	5154550	GO:0016021(CC:integral component of membrane)			InnerMembrane	PF04143(Sulphur transport)
S2K1L6	Sulfur relay protein TusB/DsrH	L321_08845		S2K1L6	tr|S2K1L6|S2K1L6_9PSED Sulfur relay protein TusB/DsrH OS=Pseudomonas plecoglossicida NB2011 OX=1330531 GN=L321_08845 PE=4 SV=1	1	3	3	3	36.7	10.959				4615900	6028100	5822000	GO:0002143(BP:tRNA wobble position uridine thiolation);GO:0005737(CC:cytoplasm)	K07237(tusB)	ko04122(Sulfur relay system)	Cytoplasmic	PF04077(DsrH like protein)
S2K2C4	Sulfur transfer complex subunit TusD	L321_08835		S2K2C4;A0A495PG97;A0A2R7UIA5;A0A099N3U4	tr|S2K2C4|S2K2C4_9PSED Sulfur transfer complex subunit TusD OS=Pseudomonas plecoglossicida NB2011 OX=1330531 GN=L321_08835 PE=3 SV=1	4	4	4	4	44.6	14.203				2715000	5794100	4754550	GO:0008033(BP:tRNA processing);GO:0005737(CC:cytoplasm);GO:0016783(MF:sulfurtransferase activity)	K07235(tusD)	ko04122(Sulfur relay system)	Cytoplasmic	PF02635(DsrE/DsrF-like family)
S2K8C5	t(6)A37 threonylcarbamoyladenosine biosynthesis protein TsaB	L321_06896		S2K8C5;A0A2A3M969;A0A0B5K9N3;A0A495PKG2;A0A2R7URC2	tr|S2K8C5|S2K8C5_9PSED t(6)A37 threonylcarbamoyladenosine biosynthesis protein TsaB OS=Pseudomonas plecoglossicida NB2011 OX=1330531 GN=L321_06896 PE=3 SV=1	5	7	7	7	51.3	23.633				8423700	26582000	18002850	GO:0002949(BP:tRNA threonylcarbamoyladenosine modification);GO:0008233(MF:peptidase activity)			Cytoplasmic	PF00814(Glycoprotease family)
S2JYJ4	t(6)A37 threonylcarbamoyladenosine biosynthesis protein TsaE	L321_22417		S2JYJ4;A0A2R7UHS1;A0A099N789;A0A495P790	tr|S2JYJ4|S2JYJ4_9PSED t(6)A37 threonylcarbamoyladenosine biosynthesis protein TsaE OS=Pseudomonas plecoglossicida NB2011 OX=1330531 GN=L321_22417 PE=3 SV=1;tr|A0A2R7UHS1|A0A2R7UHS1_9PSED t(6)A37 threonylcarbamoyladenosine biosynthesis protein TsaE OS=Pseu	4	9	9	9	75.5	16.552				9476900	41319000	25897950	GO:0002949(BP:tRNA threonylcarbamoyladenosine modification)			Cytoplasmic	PF02367(Threonylcarbamoyl adenosine biosynthesis protein TsaE)
S2KBF2	TatD family deoxyribonuclease	L321_00882		S2KBF2;A0A2R7UNG4;A0A099MXT7;A0A495PFR1	tr|S2KBF2|S2KBF2_9PSED TatD family deoxyribonuclease OS=Pseudomonas plecoglossicida NB2011 OX=1330531 GN=L321_00882 PE=3 SV=1;tr|A0A2R7UNG4|A0A2R7UNG4_9PSED TatD family deoxyribonuclease OS=Pseudomonas plecoglossicida OX=70775 GN=DBB42_03620 PE=3 SV=1;tr|A	4	5	5	5	26.1	28.562				4551200	6427300	5989250	GO:0016888(MF:endodeoxyribonuclease activity, producing 5'-phosphomonoesters)			Cytoplasmic	PF01026(TatD related DNase)
S2KF96	TatD family deoxyribonuclease	L321_18027		S2KF96;A0A495PH70;A0A2R7ULR5;A0A0B5K2L0	tr|S2KF96|S2KF96_9PSED TatD family deoxyribonuclease OS=Pseudomonas plecoglossicida NB2011 OX=1330531 GN=L321_18027 PE=4 SV=1	4	7	7	7	33.6	29.413				11198000	12257000	12227500	GO:0016888(MF:endodeoxyribonuclease activity, producing 5'-phosphomonoesters)			Cytoplasmic	PF01026(TatD related DNase)
S2K0H6	Tautomerase	L321_20127		S2K0H6	tr|S2K0H6|S2K0H6_9PSED Tautomerase OS=Pseudomonas plecoglossicida NB2011 OX=1330531 GN=L321_20127 PE=4 SV=1	1	6	6	6	63.8	14.487				20753000	117320000	69536500				Cytoplasmic	PF14552(Tautomerase enzyme)
S2K6T7	TetR family transcriptional regulator	L321_00060		S2K6T7	tr|S2K6T7|S2K6T7_9PSED TetR family transcriptional regulator OS=Pseudomonas plecoglossicida NB2011 OX=1330531 GN=L321_00060 PE=4 SV=1	1	2	2	2	14	19.333				2058100	2049800	2553950	GO:0003677(MF:DNA binding)			Cytoplasmic	PF00440(Bacterial regulatory proteins, tetR family)
S2KYZ4	TetR family transcriptional regulator	L321_00872		S2KYZ4;A0A2A3M7H9;A0A495PFR6;A0A099MVV6	tr|S2KYZ4|S2KYZ4_9PSED TetR family transcriptional regulator OS=Pseudomonas plecoglossicida NB2011 OX=1330531 GN=L321_00872 PE=4 SV=1;tr|A0A2A3M7H9|A0A2A3M7H9_9PSED TetR/AcrR family transcriptional regulator OS=Pseudomonas plecoglossicida OX=70775 GN=CMV24	4	4	4	4	19	24.817				4718600	6292600	6005600	GO:0003677(MF:DNA binding)			Cytoplasmic	PF13305(WHG domain);PF00440(Bacterial regulatory proteins, tetR family)
S2K4H3	Thiamine-monophosphate kinase	thiL	FUNCTION: Catalyzes the ATP-dependent phosphorylation of thiamine-monophosphate (TMP) to form thiamine-pyrophosphate (TPP), the active form of vitamin B1. {ECO:0000256|HAMAP-Rule:MF_02128}.	S2K4H3;A0A495P6T3	tr|S2K4H3|S2K4H3_9PSED Thiamine-monophosphate kinase OS=Pseudomonas plecoglossicida NB2011 OX=1330531 GN=thiL PE=3 SV=1	2	4	4	4	14.7	32.785				2439000	2550800	2994900	GO:0009228(BP:thiamine biosynthetic process);GO:0009229(BP:thiamine diphosphate biosynthetic process);GO:0005524(MF:ATP binding);GO:0000287(MF:magnesium ion binding);GO:0009030(MF:thiamine-phosphate kinase activity)	K00946(thiL)	ko00730(Thiamine metabolism);ko01240(Biosynthesis of cofactors)	Cytoplasmic	PF02769(AIR synthase related protein, C-terminal domain);PF00586(AIR synthase related protein, N-terminal domain)
S2JSL2	Thioesterase domain-containing protein	L321_23681		S2JSL2;A0A495PL24;A0A2R7UKR0;A0A099N3Y4	tr|S2JSL2|S2JSL2_9PSED Thioesterase domain-containing protein OS=Pseudomonas plecoglossicida NB2011 OX=1330531 GN=L321_23681 PE=4 SV=1;tr|A0A495PL24|A0A495PL24_9PSED Hydrolase_4 domain-containing protein OS=Pseudomonas plecoglossicida OX=70775 GN=C7318_515	4	4	4	4	31.8	22.852				2246200	10667000	6956600	GO:0009058(BP:biosynthetic process);GO:0016788(MF:hydrolase activity, acting on ester bonds)			Cytoplasmic	PF00975(Thioesterase domain)
S2K2I6	Thioesterase domain-containing protein	L321_16758		S2K2I6;A0A495P858;A0A0B5KPQ9;A0A2R7UQZ2	tr|S2K2I6|S2K2I6_9PSED Thioesterase domain-containing protein OS=Pseudomonas plecoglossicida NB2011 OX=1330531 GN=L321_16758 PE=4 SV=1	4	5	5	5	48.3	16.876				11056000	35072000	23564000				Cytoplasmic	PF09500(Putative thioesterase (yiiD_Cterm))
S2JYR3	Thioesterase superfamily protein	L321_22792		S2JYR3;A0A495P5Z2;A0A099N7H5;A0A2R7UJI9	tr|S2JYR3|S2JYR3_9PSED Thioesterase superfamily protein OS=Pseudomonas plecoglossicida NB2011 OX=1330531 GN=L321_22792 PE=3 SV=1;tr|A0A495P5Z2|A0A495P5Z2_9PSED Acyl-CoA hydrolase OS=Pseudomonas plecoglossicida OX=70775 GN=C7318_0171 PE=3 SV=1;tr|A0A099N7H5	4	4	4	4	42.9	14.96				8283500	15293000	12288250	GO:0016790(MF:thiolester hydrolase activity)			Cytoplasmic	PF03061(Thioesterase superfamily)
S2KQX7	Thioesterase superfamily protein	L321_16673		S2KQX7;A0A495P9T6;A0A0B5KKE1	tr|S2KQX7|S2KQX7_9PSED Thioesterase superfamily protein OS=Pseudomonas plecoglossicida NB2011 OX=1330531 GN=L321_16673 PE=4 SV=1	3	4	4	4	44.1	13.601				6051800	31421000	19236400		K02614(paaI)	ko00360(Phenylalanine metabolism)	Cytoplasmic	PF03061(Thioesterase superfamily)
S2KNJ7	Thiopurine S-methyltransferase	tpm		S2KNJ7;A0A495PLS9;A0A2R7UPN5;A0A099MXQ2	tr|S2KNJ7|S2KNJ7_9PSED Thiopurine S-methyltransferase OS=Pseudomonas plecoglossicida NB2011 OX=1330531 GN=tpm PE=3 SV=1	4	8	8	8	45.1	24.429				11309000	103200000	57754500	GO:0032259(BP:methylation);GO:0010038(BP:response to metal ion);GO:0005737(CC:cytoplasm);GO:0008119(MF:thiopurine S-methyltransferase activity)	K00569(TPMT)	ko00983(Drug metabolism - other enzymes)	Cytoplasmic	PF05724(Thiopurine S-methyltransferase (TPMT))
S2KG89	Threonylcarbamoyl-AMP synthase	tsaC	FUNCTION: Required for the formation of a threonylcarbamoyl group on adenosine at position 37 (t(6)A37) in tRNAs that read codons beginning with adenine. Catalyzes the conversion of L-threonine, HCO(3)(-)/CO(2) and ATP to give threonylcarbamoyl-AMP (TC-AMP) as the acyladenylate intermediate, with the release of diphosphate. {ECO:0000256|HAMAP-Rule:MF_01852, ECO:0000256|SAAS:SAAS00946444}.	S2KG89;A0A2R7UMI8;A0A2A3M315;A0A0B5KDD9	tr|S2KG89|S2KG89_9PSED Threonylcarbamoyl-AMP synthase OS=Pseudomonas plecoglossicida NB2011 OX=1330531 GN=tsaC PE=3 SV=1;tr|A0A2R7UMI8|A0A2R7UMI8_9PSED Threonylcarbamoyl-AMP synthase OS=Pseudomonas plecoglossicida OX=70775 GN=tsaC PE=3 SV=1;tr|A0A2A3M315|A	4	2	2	2	11.4	20.517				13062000	7849200	10955600	GO:0002949(BP:tRNA threonylcarbamoyladenosine modification);GO:0005737(CC:cytoplasm);GO:0005524(MF:ATP binding);GO:0003725(MF:double-stranded RNA binding);GO:0061710(MF:L-threonylcarbamoyladenylate synthase)			Cytoplasmic	PF01300(Telomere recombination)
S2K791	Thymidylate kinase	tmk	FUNCTION: Phosphorylation of dTMP to form dTDP in both de novo and salvage pathways of dTTP synthesis. {ECO:0000256|HAMAP-Rule:MF_00165}.	S2K791;A0A495PI18;A0A2R7UNY1;A0A099MYE1	tr|S2K791|S2K791_9PSED Thymidylate kinase OS=Pseudomonas plecoglossicida NB2011 OX=1330531 GN=tmk PE=3 SV=1;tr|A0A495PI18|A0A495PI18_9PSED Thymidylate kinase OS=Pseudomonas plecoglossicida OX=70775 GN=tmk PE=3 SV=1	4	7	7	7	43.3	22.96				12034000	60543000	36788500	GO:0006233(BP:dTDP biosynthetic process);GO:0006235(BP:dTTP biosynthetic process);GO:0005524(MF:ATP binding);GO:0004798(MF:thymidylate kinase activity)	K00943(tmk)	ko00240(Pyrimidine metabolism)	Cytoplasmic	PF02223(Thymidylate kinase)
S2JTR3	TldD/PmbA family protein	L321_22662		S2JTR3;A0A495P669;A0A2R7UHK7;A0A099N538	tr|S2JTR3|S2JTR3_9PSED TldD/PmbA family protein OS=Pseudomonas plecoglossicida NB2011 OX=1330531 GN=L321_22662 PE=3 SV=1;tr|A0A495P669|A0A495P669_9PSED Putative Zn-dependent protease OS=Pseudomonas plecoglossicida OX=70775 GN=C7318_0145 PE=3 SV=1	4	23	23	23	57.9	52.529				54511000	95594000	75552500	GO:0008237(MF:metallopeptidase activity)			OuterMembrane	PF01523(Putative modulator of DNA gyrase)
S2KA13	Tn4652, cointegrate resolution protein T	L321_03681		S2KA13	tr|S2KA13|S2KA13_9PSED Tn4652, cointegrate resolution protein T OS=Pseudomonas plecoglossicida NB2011 OX=1330531 GN=L321_03681 PE=4 SV=1	1	2	2	2	8.4	37.751				1261500	1032000	1646750				Cytoplasmic	PF11740(Plasmid replication region DNA-binding N-term)
S2KQX0	TOBE domain-containing protein	L321_16648		S2KQX0;A0A099N6Z0	tr|S2KQX0|S2KQX0_9PSED TOBE domain-containing protein OS=Pseudomonas plecoglossicida NB2011 OX=1330531 GN=L321_16648 PE=4 SV=1;tr|A0A099N6Z0|A0A099N6Z0_9PSED Molybdopterin-binding protein OS=Pseudomonas plecoglossicida OX=70775 GN=C7318_0834 PE=4 SV=1	2	3	3	3	70.4	7.6448				18906000	30113000	25009500	GO:0015689(BP:molybdate ion transport)			Cytoplasmic	PF03459(TOBE domain)
S2KVH0	Tol-Pal system protein TolR	tolR	FUNCTION: Part of the Tol-Pal system, which plays a role in outer membrane invagination during cell division and is important for maintaining outer membrane integrity. {ECO:0000256|HAMAP-Rule:MF_02203}.	S2KVH0;A0A2R7UQM6;A0A0B5K6D7	tr|S2KVH0|S2KVH0_9PSED Tol-Pal system protein TolR OS=Pseudomonas plecoglossicida NB2011 OX=1330531 GN=tolR PE=3 SV=1;tr|A0A2R7UQM6|A0A2R7UQM6_9PSED Tol-Pal system protein TolR OS=Pseudomonas plecoglossicida OX=70775 GN=tolR PE=3 SV=1;tr|A0A0B5K6D7|A0A0B5K	3	2	2	2	18	16.263				5216500	3347400	4781950	GO:0007049(BP:cell cycle);GO:0051301(BP:cell division);GO:0015031(BP:protein transport);GO:0005887(CC:integral component of plasma membrane);GO:0022857(MF:transmembrane transporter activity)			Periplasmic;InnerMembrane	PF02472(Biopolymer transport protein ExbD/TolR)
S2KLY5	Tol-pal system-associated acyl-CoA thioesterase	L321_07654		S2KLY5;A0A495P8L1;A0A2R7UN31;A0A099N2U0	tr|S2KLY5|S2KLY5_9PSED Tol-pal system-associated acyl-CoA thioesterase OS=Pseudomonas plecoglossicida NB2011 OX=1330531 GN=L321_07654 PE=3 SV=1;tr|A0A495P8L1|A0A495P8L1_9PSED 4-hydroxybenzoyl-CoA thioesterase OS=Pseudomonas plecoglossicida OX=70775 GN=C731	4	5	5	5	52.7	17.134				11914000	12744000	12829000	GO:0016790(MF:thiolester hydrolase activity)	K01075(E3.1.2.23)	ko00130(Ubiquinone and other terpenoid-quinone biosynthesis);ko00362(Benzoate degradation)	Cytoplasmic	PF03061(Thioesterase superfamily)
S2KUY3	Toluene tolerance protein Ttg2E	L321_08640		S2KUY3;A0A495PDB5;A0A2R7UKV9;A0A099MW81	tr|S2KUY3|S2KUY3_9PSED Toluene tolerance protein Ttg2E OS=Pseudomonas plecoglossicida NB2011 OX=1330531 GN=L321_08640 PE=4 SV=1	4	3	3	3	32	10.708				6414800	7395500	7405150		K07122(mlaB)	ko02010(ABC transporters)	Cytoplasmic	PF13466(STAS domain)
A0A0B5KL94	TonB family protein	RK21_04943		A0A0B5KL94;A0A2A3M5M6;S2JXV3;A0A2R7UL52;A0A495P8C8	tr|A0A0B5KL94|A0A0B5KL94_9PSED TonB family protein OS=Pseudomonas plecoglossicida OX=70775 GN=RK21_04943 PE=3 SV=1;tr|A0A2A3M5M6|A0A2A3M5M6_9PSED Energy transducer TonB OS=Pseudomonas plecoglossicida OX=70775 GN=CMV24_10040 PE=3 SV=1;tr|S2JXV3|S2JXV3_9PSED	5	4	4	4	16.5	25.183				19820000	11748000	16284000	GO:0055085(BP:transmembrane transport)			Periplasmic	PF03544(Gram-negative bacterial TonB protein C-terminal)
S2KEZ4	TonB-dependent siderophore receptor	L321_20207		S2KEZ4	tr|S2KEZ4|S2KEZ4_9PSED TonB-dependent siderophore receptor OS=Pseudomonas plecoglossicida NB2011 OX=1330531 GN=L321_20207 PE=3 SV=1	1	17	17	17	30.7	79.436				58075000	117650000	88362500	GO:0009279(CC:cell outer membrane);GO:0015344(MF:siderophore uptake transmembrane transporter activity);GO:0038023(MF:signaling receptor activity)			OuterMembrane	PF07715(TonB-dependent Receptor Plug Domain);PF00593(TonB dependent receptor)
S2KTD4	TonB-dependent siderophore receptor	L321_11880		S2KTD4	tr|S2KTD4|S2KTD4_9PSED TonB-dependent siderophore receptor OS=Pseudomonas plecoglossicida NB2011 OX=1330531 GN=L321_11880 PE=3 SV=1	1	16	16	10	26.3	88.642				43157000	108240000	76198500	GO:0009279(CC:cell outer membrane);GO:0015344(MF:siderophore uptake transmembrane transporter activity);GO:0038023(MF:signaling receptor activity)			OuterMembrane	PF07715(TonB-dependent Receptor Plug Domain);PF00593(TonB dependent receptor)
S2KND5	Trans-aconitate 2-methyltransferase	L321_05282		S2KND5;A0A2R7UGN5;A0A0B5KFB9;A0A2A3LZA2;A0A495PE98	tr|S2KND5|S2KND5_9PSED Trans-aconitate 2-methyltransferase OS=Pseudomonas plecoglossicida NB2011 OX=1330531 GN=L321_05282 PE=4 SV=1;tr|A0A2R7UGN5|A0A2R7UGN5_9PSED Trans-aconitate 2-methyltransferase OS=Pseudomonas plecoglossicida OX=70775 GN=DBB42_21190 PE	5	9	9	9	45.7	29.092				25133000	66808000	46470500	GO:0032259(BP:methylation);GO:0030798(MF:trans-aconitate 2-methyltransferase activity)			Cytoplasmic	PF13847(Methyltransferase domain)
[truncated: 142 more rows]

## Sheet: WTvs△popBD 12significant change
Uniprot ID	Protein Name	Gene Name	Function	ProteinGroup	FastaHeaders	Proteins	Peptides	RazorUniquePeptides	UniquePeptides	Coverage	MolWeight	LFQ intensity pp12-1	LFQ intensity pp12-2	LFQ intensity pp12-3	WT LFQ intensity Average	LFQ intensity BD12-1	LFQ intensity BD12-2	LFQ intensity BD12-3	△popBD LFQ intensity Average	WT/△popBD	Significance B	GO annotations	KO(Name)	Pathways	Subcellular localization	Domain
S2JVT5	Rhs element Vgr protein	L321_18312		S2KZB0;A0A2A3MAQ8;A0A099MU70	tr|S2KZB0|S2KZB0_9PSED Rare lipoprotein A (Fragment) OS=Pseudomonas plecoglossicida NB2011 OX=1330531 GN=L321_00377 PE=3 SV=1	3	3	3	3	23.5	88.76	16076000000	14502000000	7781500000	12786500000	14890800	5519500	2705150	7705150	1659.47	5.88139e-13		K11904(vgrG)	ko03070(Bacterial secretion system)	OuterMembrane	PF05954(Phage late control gene D protein (GPD))
[truncated: 877 more rows]

## Sheet: WTvs△popBD24 Presence  Absence
Uniprot ID	Protein Name	Gene Name	Function	ProteinGroup	FastaHeaders	Proteins	Peptides	RazorUniquePeptides	UniquePeptides	Coverage	MolWeight	LFQ intensity pp24-1	LFQ intensity pp24-2	LFQ intensity pp24-3	WT LFQ intensity Average	LFQ intensity BD24-1	LFQ intensity BD24-2	LFQ intensity BD24-3	△popBD LFQ intensity Average	GO annotations	KO(Name)	Pathways	Subcellular localization	Domain
[truncated: 1,083 more rows]

[truncated: 1 more sheets: WTvs△popBD 24significant change]
