# Supplementary material for: Comparative secretome analysis reveals cross-talk between type III secretion system and flagella assembly in Pseudomonas plecoglossicida
Source: Heliyon. 2023 Dec 2;9(12):e22669. doi: 10.1016/j.heliyon.2023.e22669 (PMC10746435; doi:10.1016/j.heliyon.2023.e22669)
Supplement: Multimedia component 3 [file mmc3.xlsx]

## Sheet: upregulated in WT 12h Flagellar
No.	Protein	Protein Name	Gene Name	Rank in gene list	Core enrichment
1	S2K3H9	Flagellar protein FliL	L321_07267	49	No
2	S2KHT2	Sigma-54 dependent transcription regulator	L321_14901	62	No
3	S2KUZ3	RNA polymerase sigma-54 factor	L321_08690	256	No
4	A0A2R7UN92	Flagellar motor protein MotD	DBB42_05935	470	No
5	S2KMB0	Sigma-54 dependent transcriptional regulator	L321_07487	591	No
6	S2KHS6	Flagellar motor switch protein FliG	fliG	711	No
7	S2JYB3	Flagellar hook protein FlgE	flgE	1586	Yes
8	S2KHU7	Flagellar hook-associated protein FlgL	flgL	1591	Yes
9	S2K3G2	Basal-body rod modification protein FlgD	flgD	1592	Yes
10	S2JY81	Flagellar hook-length control protein	L321_14841	1595	Yes
11	S2JZ33	Flagellar basal-body rod protein FlgF	flgF	1596	Yes
12	S2JZ27	Flagellar hook-associated protein 1	flgK	1597	Yes
13	S2KHV4	Flagellar basal-body rod protein FlgG	flgG	1600	Yes
14	S2KRT0	Negative regulator of flagellin synthesis	L321_15061	1601	Yes
15	S2JY96	Flagellar hook-associated protein 2	L321_14916	1602	Yes
16	S2KRP7	Flagellar hook-basal body complex protein FliE	fliE	1635	Yes
17	S2JZ38	Flagellar basal body rod protein FlgB	flgB	1636	Yes
18	S2KHW1	Flagellar basal-body rod protein FlgC	flgC	1640	Yes

## Sheet: upregulated in WT 12h Biofilm
No.	Protein	Protein Name	Gene Name	Rank in gene list	Core enrichment
1	S2KJJ2	Anthranilate synthase component II	L321_11435	24	No
2	S2KHT2	Sigma-54 dependent transcription regulator	L321_14901	62	No
3	S2K0K9	DNA-binding transcriptional dual regulator Crp	L321_11415	165	No
4	S2K5P9	Methyl-accepting chemotaxis sensory transducer	L321_02016	188	No
5	S2JYL1	Metallo-phosphoesterase	cpdA	304	No
6	S2KY99	Response regulator receiver modulated diguanylate cyclase	L321_01986	421	No
7	A0A2R7UCA8	Type VI secretion system ATPase TssH	clpV	479	No
8	S2K5B2	Histidine kinase	L321_03027	481	No
9	S2KNI2	OmpA/MotB domain-containing protein	L321_19357	601	No
10	S2JUP0	Response regulator receiver protein	L321_22877	700	No
11	S2JTU9	Methyl-accepting chemotaxis sensory transducer	L321_22862	722	No
12	S2KAR3	Histidine kinase	L321_01996	723	No
13	S2JWQ0	Type VI secretion protein	L321_18277	1568	Yes
14	S2KFG2	Uncharacterized protein	L321_18347	1573	Yes
15	S2KNH4	EvpB family type VI secretion protein	L321_19307	1575	Yes
16	S2JWR4	Type VI secretion protein	L321_18352	1584	Yes
17	S2JUZ0	Hcp1 family type VI secretion system effector	L321_19362	1588	Yes
18	S2K0Z8	ATPase AAA	L321_18317	1590	Yes
19	S2KRT0	Negative regulator of flagellin synthesis	L321_15061	1601	Yes

## Sheet: upregulated in WT-24h fiagellar
No.	Protein	Protein Name	Gene Name	Rank in gene list	Core enrichment
1	S2KT80	RNA polymerase sigma factor RpoD	rpoD	21	No
2	A0A0B5K1D7	Flagellar M-ring protein	CMV24_06625	205	No
3	S2KRY9	Flagellar hook-associated protein 2	L321_13521	451	No
4	S2JYY4	RNA polymerase sigma factor FliA	fliA	493	No
5	S2KRN8	Flagellar protein FliL	fliL	578	No
6	S2JYZ5	Flagellar motor switch protein FliM	fliM	585	No
7	A0A2R7UN92	Flagellar motor protein MotD	DBB42_05935	740	No
8	S2KMB0	Sigma-54 dependent transcriptional regulator	L321_07487	768	No
9	S2JWS5	Type III secretion protein SctV	L321_18402	916	No
10	S2JUF2	Flagellar motor protein MotB	motB	941	No
11	S2KFH7	Type 3 secretion system ATPase	L321_18422	1019	No
12	S2KHQ0	Flagellar motor protein MotD	L321_14751	1044	No
13	S2JYB3	Flagellar hook protein FlgE	flgE	1804	Yes
14	S2JY96	Flagellar hook-associated protein 2	L321_14916	1808	Yes
15	S2KHV4	Flagellar basal-body rod protein FlgG	flgG	1825	Yes
16	S2JY81	Flagellar hook-length control protein	L321_14841	1828	Yes
17	S2KRP7	Flagellar hook-basal body complex protein FliE	fliE	1834	Yes
18	S2K3G2	Basal-body rod modification protein FlgD	flgD	1836	Yes
19	S2KHU7	Flagellar hook-associated protein FlgL	flgL	1837	Yes
20	S2KHW1	Flagellar basal-body rod protein FlgC	flgC	1841	Yes
21	S2JZ33	Flagellar basal-body rod protein FlgF	flgF	1844	Yes
22	A0A2R7UP26	Flagellar hook-associated protein 2	DBB42_06105	1859	Yes
